# Supplementary material for: ConNIS and labeling instability: New statistical methods for improving the detection of essential genes in TraDIS libraries
Source: PLoS Comput Biol. 2026 Mar 6;22(3):e1013428. doi: 10.1371/journal.pcbi.1013428 (PMC12991369; doi:10.1371/journal.pcbi.1013428)
Supplement: S6 File — Typhimurium 14028S. (CSV) [file pcbi.1013428.s006.csv]

	gene	entry	gene_start	gene_end	gene_length	Binomial	ConNIS	ExpVsGamma	Geometric	InsDens	Tn5Gaps
1	thrA	STM14_0002	337	2799	2462	non-essential	non-essential	non-essential	non-essential	essential	non-essential
2	thrB	STM14_0003	2801	3730	929	non-essential	non-essential	non-essential	non-essential	essential	non-essential
3	thrC	STM14_0004	3734	5020	1286	non-essential	non-essential	non-essential	non-essential	essential	non-essential
4	yaaA	STM14_0005	5114	5887	773	non-essential	non-essential	non-essential	non-essential	essential	non-essential
5	yaaJ	STM14_0006	5966	7396	1430	non-essential	non-essential	non-essential	non-essential	essential	non-essential
6	talB	STM14_0007	7665	8618	953	non-essential	non-essential	non-essential	non-essential	essential	non-essential
7	mogA	STM14_0008	8729	9319	590	non-essential	non-essential	non-essential	non-essential	essential	non-essential
8	yaaH	STM14_0009	9376	9942	566	non-essential	non-essential	non-essential	non-essential	essential	non-essential
9	htgA	STM14_0010	10092	10805	713	non-essential	non-essential	non-essential	non-essential	essential	non-essential
10	yaaI	STM14_0011	10841	11245	404	non-essential	non-essential	non-essential	non-essential	essential	non-essential
11	unnamed_gene_1	STM14_0012	11257	11424	167	non-essential	non-essential	non-essential	non-essential	essential	non-essential
12	dnaK	STM14_0013	11593	13509	1916	essential	non-essential	non-essential	essential	essential	essential
13	dnaJ	STM14_0014	13595	14734	1139	non-essential	non-essential	non-essential	non-essential	essential	non-essential
14	unnamed_gene_2	STM14_0015	14845	14958	113	non-essential	non-essential	non-essential	non-essential	essential	non-essential
15	unnamed_gene_6	STM14_0019	17043	17486	443	non-essential	non-essential	non-essential	non-essential	essential	non-essential
16	unnamed_gene_9	STM14_0022	17867	19966	2099	non-essential	non-essential	non-essential	non-essential	essential	non-essential
17	unnamed_gene_10	STM14_0023	20058	23054	2996	non-essential	non-essential	non-essential	non-essential	essential	non-essential
18	unnamed_gene_11	STM14_0024	23091	23240	149	non-essential	non-essential	non-essential	non-essential	essential	non-essential
19	unnamed_gene_13	STM14_0026	24094	24198	104	non-essential	non-essential	non-essential	non-essential	essential	non-essential
20	unnamed_gene_14	STM14_0027	24316	24426	110	non-essential	non-essential	essential	non-essential	non-essential	non-essential
21	bcfC	STM14_0030	25803	28424	2621	non-essential	non-essential	non-essential	non-essential	essential	non-essential
22	bcfD	STM14_0031	28425	29432	1007	non-essential	non-essential	non-essential	non-essential	essential	non-essential
23	bcfE	STM14_0032	29433	29978	545	non-essential	non-essential	non-essential	non-essential	essential	non-essential
24	bcfF	STM14_0033	29994	30512	518	non-essential	non-essential	non-essential	non-essential	essential	non-essential
25	bcfG	STM14_0034	30478	31209	731	non-essential	non-essential	non-essential	non-essential	essential	non-essential
26	bcfH	STM14_0035	31274	32119	845	non-essential	non-essential	non-essential	non-essential	essential	non-essential
27	unnamed_gene_18	STM14_0039	34376	34816	440	non-essential	non-essential	non-essential	non-essential	essential	non-essential
28	unnamed_gene_19	STM14_0040	34828	34974	146	non-essential	non-essential	essential	non-essential	non-essential	non-essential
29	unnamed_gene_23	STM14_0044	40131	41624	1493	non-essential	non-essential	non-essential	non-essential	essential	non-essential
30	unnamed_gene_24	STM14_0045	41723	42913	1190	non-essential	non-essential	non-essential	non-essential	essential	non-essential
31	nhaA	STM14_0048	46190	47356	1166	non-essential	non-essential	non-essential	non-essential	essential	non-essential
32	nhaR	STM14_0049	47418	48317	899	non-essential	non-essential	non-essential	non-essential	essential	non-essential
33	unnamed_gene_27	STM14_0050	48372	50411	2039	non-essential	non-essential	non-essential	non-essential	essential	non-essential
34	rpsT	STM14_0052	52280	52543	263	non-essential	non-essential	essential	non-essential	non-essential	non-essential
35	yaaY	STM14_0053	52649	52864	215	non-essential	non-essential	non-essential	non-essential	essential	non-essential
36	ribF	STM14_0054	52872	53810	938	essential	essential	essential	essential	non-essential	essential
37	ileS	STM14_0055	53855	56689	2834	essential	essential	non-essential	essential	non-essential	essential
38	lspA	STM14_0056	56689	57189	500	essential	essential	essential	non-essential	non-essential	essential
39	unnamed_gene_29	STM14_0057	57203	57334	131	non-essential	non-essential	non-essential	non-essential	essential	non-essential
40	slpA	STM14_0058	57344	57793	449	non-essential	non-essential	non-essential	non-essential	essential	non-essential
41	ispH	STM14_0059	57796	58746	950	essential	essential	essential	essential	non-essential	essential
42	unnamed_gene_30	STM14_0060	58946	60148	1202	non-essential	non-essential	non-essential	non-essential	essential	non-essential
43	rihC	STM14_0061	60164	61084	920	non-essential	non-essential	non-essential	non-essential	essential	non-essential
44	unnamed_gene_33	STM14_0064	63548	64849	1301	non-essential	non-essential	non-essential	non-essential	essential	non-essential
45	unnamed_gene_34	STM14_0065	64862	66637	1775	non-essential	non-essential	non-essential	non-essential	essential	non-essential
46	unnamed_gene_35	STM14_0066	66654	66893	239	non-essential	non-essential	non-essential	non-essential	essential	non-essential
47	unnamed_gene_36	STM14_0067	67052	68392	1340	non-essential	non-essential	non-essential	non-essential	essential	non-essential
48	unnamed_gene_37	STM14_0068	68513	68671	158	non-essential	non-essential	non-essential	non-essential	essential	non-essential
49	citC2	STM14_0069	68637	69680	1043	non-essential	non-essential	non-essential	non-essential	essential	non-essential
50	citD2	STM14_0070	69710	70003	293	non-essential	non-essential	non-essential	non-essential	essential	non-essential
51	citE2	STM14_0071	70000	70869	869	non-essential	non-essential	non-essential	non-essential	essential	non-essential
52	citF2	STM14_0072	70880	72400	1520	non-essential	non-essential	non-essential	non-essential	essential	non-essential
53	citX2	STM14_0073	72400	72951	551	non-essential	non-essential	non-essential	non-essential	essential	non-essential
54	citG2	STM14_0074	72929	73837	908	non-essential	non-essential	non-essential	non-essential	essential	non-essential
55	dapB	STM14_0075	74017	74838	821	essential	essential	essential	essential	non-essential	essential
56	unnamed_gene_38	STM14_0076	74964	75239	275	non-essential	non-essential	non-essential	non-essential	essential	non-essential
57	carA	STM14_0077	75881	77029	1148	non-essential	non-essential	non-essential	non-essential	essential	non-essential
58	carB	STM14_0078	77048	80275	3227	non-essential	non-essential	non-essential	non-essential	essential	non-essential
59	caiE	STM14_0082	81732	82328	596	non-essential	non-essential	non-essential	non-essential	essential	non-essential
60	caiD	STM14_0083	82437	83222	785	non-essential	non-essential	non-essential	non-essential	essential	non-essential
61	caiC	STM14_0084	83276	84829	1553	non-essential	non-essential	non-essential	non-essential	essential	non-essential
62	caiB	STM14_0085	84892	86109	1217	non-essential	non-essential	non-essential	non-essential	essential	non-essential
63	unnamed_gene_40	STM14_0086	86109	86246	137	non-essential	non-essential	non-essential	non-essential	essential	non-essential
64	caiA	STM14_0087	86221	87363	1142	non-essential	non-essential	non-essential	non-essential	essential	non-essential
65	caiT	STM14_0088	87398	88915	1517	non-essential	non-essential	non-essential	non-essential	essential	non-essential
66	unnamed_gene_41	STM14_0089	89119	89328	209	non-essential	non-essential	non-essential	non-essential	essential	non-essential
67	fixA	STM14_0090	89396	90166	770	non-essential	non-essential	non-essential	non-essential	essential	non-essential
68	fixB	STM14_0091	90182	91123	941	non-essential	non-essential	non-essential	non-essential	essential	non-essential
69	fixC	STM14_0092	91173	92459	1286	non-essential	non-essential	non-essential	non-essential	essential	non-essential
70	fixX	STM14_0093	92456	92743	287	non-essential	non-essential	non-essential	non-essential	essential	non-essential
71	yaaU	STM14_0094	92890	94230	1340	non-essential	non-essential	non-essential	non-essential	essential	non-essential
72	unnamed_gene_48	STM14_0101	98644	98802	158	non-essential	non-essential	non-essential	non-essential	essential	non-essential
73	unnamed_gene_49	STM14_0102	98738	99019	281	non-essential	non-essential	non-essential	non-essential	essential	non-essential
74	yabF	STM14_0103	98967	99497	530	non-essential	non-essential	non-essential	non-essential	essential	non-essential
75	kefC	STM14_0104	99490	101352	1862	non-essential	non-essential	non-essential	non-essential	essential	non-essential
76	unnamed_gene_50	STM14_0105	101349	101474	125	non-essential	non-essential	essential	non-essential	non-essential	essential
77	folA	STM14_0106	101551	102030	479	essential	essential	essential	non-essential	non-essential	essential
78	apaH	STM14_0107	102136	102984	848	non-essential	non-essential	non-essential	non-essential	essential	non-essential
79	apaG	STM14_0108	102995	103372	377	non-essential	non-essential	non-essential	non-essential	essential	non-essential
80	ksgA	STM14_0109	103375	104196	821	non-essential	non-essential	non-essential	non-essential	essential	non-essential
81	pdxA_1	STM14_0110	104193	105182	989	non-essential	non-essential	non-essential	non-essential	essential	non-essential
82	surA	STM14_0111	105182	106468	1286	non-essential	non-essential	non-essential	non-essential	essential	non-essential
83	imp	STM14_0112	106522	108882	2360	essential	essential	non-essential	essential	non-essential	essential
84	unnamed_gene_51	STM14_0113	108892	109053	161	non-essential	non-essential	non-essential	non-essential	essential	non-essential
85	djlA	STM14_0114	109136	109948	812	non-essential	non-essential	non-essential	non-essential	essential	non-essential
86	rluA	STM14_0115	110043	110702	659	non-essential	non-essential	non-essential	non-essential	essential	non-essential
87	hepA	STM14_0116	110714	113620	2906	non-essential	non-essential	non-essential	non-essential	essential	non-essential
88	polB	STM14_0117	113794	116145	2351	non-essential	non-essential	non-essential	non-essential	essential	non-essential
89	araD	STM14_0120	117953	118648	695	non-essential	non-essential	non-essential	non-essential	essential	non-essential
90	araA	STM14_0121	118789	120291	1502	non-essential	non-essential	non-essential	non-essential	essential	non-essential
91	araB	STM14_0122	120302	122011	1709	non-essential	non-essential	non-essential	non-essential	essential	non-essential
92	araC	STM14_0123	122352	123197	845	non-essential	non-essential	non-essential	non-essential	essential	non-essential
93	yabI	STM14_0124	123316	124083	767	non-essential	non-essential	non-essential	non-essential	essential	non-essential
94	thiQ	STM14_0125	124122	124829	707	non-essential	non-essential	non-essential	non-essential	essential	non-essential
95	thiP	STM14_0126	124813	126423	1610	non-essential	non-essential	non-essential	non-essential	essential	non-essential
96	tbpA	STM14_0127	126399	127382	983	non-essential	non-essential	non-essential	non-essential	essential	non-essential
97	unnamed_gene_54	STM14_0128	127427	127546	119	non-essential	non-essential	essential	non-essential	non-essential	non-essential
98	yabN	STM14_0129	127560	129218	1658	non-essential	non-essential	non-essential	non-essential	essential	non-essential
99	unnamed_gene_55	STM14_0130	129166	129492	326	non-essential	non-essential	non-essential	non-essential	essential	non-essential
100	leuD	STM14_0131	129769	130374	605	non-essential	non-essential	non-essential	non-essential	essential	non-essential
101	leuC	STM14_0132	130385	131785	1400	non-essential	non-essential	non-essential	non-essential	essential	non-essential
102	leuB	STM14_0133	131788	132879	1091	non-essential	non-essential	non-essential	non-essential	essential	non-essential
103	leuA	STM14_0134	132879	134450	1571	non-essential	non-essential	non-essential	non-essential	essential	non-essential
104	ilvI	STM14_0139	136610	138271	1661	non-essential	non-essential	non-essential	non-essential	essential	non-essential
105	ilvH	STM14_0140	138274	138765	491	non-essential	non-essential	non-essential	non-essential	essential	non-essential
106	unnamed_gene_58	STM14_0141	138755	138877	122	non-essential	non-essential	non-essential	non-essential	essential	non-essential
107	fruR	STM14_0142	139049	140053	1004	non-essential	non-essential	non-essential	non-essential	essential	non-essential
108	unnamed_gene_60	STM14_0144	140496	140633	137	non-essential	non-essential	non-essential	non-essential	essential	non-essential
109	yabB	STM14_0145	140659	141117	458	non-essential	non-essential	non-essential	non-essential	essential	non-essential
110	mraW	STM14_0146	141119	142060	941	essential	non-essential	non-essential	non-essential	essential	non-essential
111	ftsL	STM14_0147	142057	142422	365	non-essential	essential	essential	non-essential	non-essential	essential
112	ftsI	STM14_0148	142438	144204	1766	essential	essential	non-essential	essential	non-essential	essential
113	murE	STM14_0149	144191	145678	1487	essential	essential	essential	essential	non-essential	essential
114	murF	STM14_0150	145675	147033	1358	essential	essential	essential	essential	non-essential	essential
115	mraY	STM14_0151	147027	148109	1082	essential	essential	essential	essential	non-essential	essential
116	murD	STM14_0152	148112	149428	1316	essential	essential	essential	essential	non-essential	essential
117	ftsW	STM14_0153	149428	150672	1244	essential	essential	non-essential	essential	non-essential	essential
118	murG	STM14_0154	150669	151736	1067	essential	essential	essential	essential	non-essential	essential
119	murC	STM14_0155	151855	153330	1475	essential	essential	essential	essential	non-essential	essential
120	ddl_2	STM14_0156	153323	154243	920	non-essential	non-essential	non-essential	non-essential	essential	non-essential
121	ftsQ	STM14_0157	154245	155075	830	essential	essential	essential	essential	non-essential	essential
122	ftsA	STM14_0158	155072	156334	1262	essential	essential	essential	essential	non-essential	essential
123	ftsZ	STM14_0159	156395	157546	1151	essential	essential	essential	essential	non-essential	essential
124	lpxC	STM14_0160	157647	158564	917	essential	essential	non-essential	essential	non-essential	essential
125	yacA	STM14_0161	158843	159340	497	non-essential	non-essential	non-essential	non-essential	essential	non-essential
126	secA	STM14_0162	159402	162107	2705	essential	essential	non-essential	essential	non-essential	essential
127	mutT	STM14_0163	162259	162654	395	non-essential	non-essential	non-essential	non-essential	essential	non-essential
128	unnamed_gene_61	STM14_0164	162688	162822	134	non-essential	non-essential	essential	non-essential	non-essential	non-essential
129	unnamed_gene_62	STM14_0165	162875	162979	104	non-essential	non-essential	non-essential	non-essential	essential	non-essential
130	yacG	STM14_0166	162976	163167	191	non-essential	non-essential	non-essential	non-essential	essential	non-essential
131	yacF	STM14_0167	163177	163920	743	non-essential	non-essential	non-essential	non-essential	essential	non-essential
132	coaE	STM14_0168	163920	164540	620	essential	essential	essential	essential	non-essential	essential
133	guaC	STM14_0169	164766	165809	1043	non-essential	non-essential	non-essential	non-essential	essential	non-essential
134	hofC	STM14_0170	165840	167042	1202	non-essential	non-essential	non-essential	non-essential	essential	non-essential
135	hofB	STM14_0171	167032	168417	1385	non-essential	non-essential	non-essential	non-essential	essential	non-essential
136	ppdD	STM14_0172	168427	168864	437	non-essential	non-essential	non-essential	non-essential	essential	non-essential
137	unnamed_gene_63	STM14_0173	168890	169072	182	non-essential	non-essential	non-essential	non-essential	essential	non-essential
138	nadC	STM14_0174	169086	169979	893	non-essential	non-essential	non-essential	non-essential	essential	non-essential
139	ampD	STM14_0175	170067	170630	563	non-essential	non-essential	non-essential	non-essential	essential	non-essential
140	ampE	STM14_0176	170627	171481	854	non-essential	non-essential	non-essential	non-essential	essential	non-essential
141	unnamed_gene_64	STM14_0177	171573	172523	950	non-essential	non-essential	non-essential	non-essential	essential	non-essential
142	unnamed_gene_65	STM14_0178	172523	173929	1406	non-essential	non-essential	non-essential	non-essential	essential	non-essential
143	unnamed_gene_66	STM14_0179	173962	174090	128	non-essential	non-essential	non-essential	non-essential	essential	non-essential
144	aroP	STM14_0180	174093	175466	1373	non-essential	non-essential	non-essential	non-essential	essential	non-essential
145	unnamed_gene_67	STM14_0181	175672	175794	122	non-essential	non-essential	non-essential	non-essential	essential	non-essential
146	pdhR	STM14_0182	176029	176793	764	non-essential	non-essential	non-essential	non-essential	essential	non-essential
147	aceE	STM14_0183	176953	179616	2663	essential	non-essential	non-essential	essential	essential	essential
148	aceF	STM14_0184	179631	181520	1889	essential	non-essential	non-essential	essential	non-essential	essential
149	lpdA	STM14_0185	181720	183144	1424	essential	non-essential	non-essential	essential	non-essential	non-essential
150	unnamed_gene_68	STM14_0186	183222	183350	128	non-essential	non-essential	non-essential	non-essential	essential	non-essential
151	unnamed_gene_69	STM14_0187	183433	183717	284	non-essential	non-essential	non-essential	non-essential	essential	non-essential
152	unnamed_gene_70	STM14_0188	183755	184546	791	non-essential	non-essential	non-essential	non-essential	essential	non-essential
153	yacH	STM14_0189	184559	186173	1614	non-essential	non-essential	non-essential	non-essential	essential	non-essential
154	acnB	STM14_0190	186562	189159	2597	non-essential	non-essential	non-essential	non-essential	essential	non-essential
155	unnamed_gene_71	STM14_0191	189220	190062	842	non-essential	non-essential	non-essential	non-essential	essential	non-essential
156	yacL	STM14_0192	190308	190670	362	non-essential	non-essential	non-essential	non-essential	essential	non-essential
157	kdgT	STM14_0193	190905	191858	953	non-essential	non-essential	non-essential	non-essential	essential	non-essential
158	unnamed_gene_72	STM14_0194	191855	193126	1271	non-essential	non-essential	non-essential	non-essential	essential	non-essential
159	pdxA_2	STM14_0195	193116	194099	983	non-essential	non-essential	non-essential	non-essential	essential	non-essential
160	unnamed_gene_73	STM14_0196	194109	194876	767	non-essential	non-essential	non-essential	non-essential	essential	non-essential
161	speD	STM14_0197	194906	195700	794	non-essential	non-essential	non-essential	non-essential	essential	non-essential
162	speE	STM14_0198	195721	196581	860	non-essential	non-essential	non-essential	non-essential	essential	non-essential
163	yacC	STM14_0199	196688	197035	347	non-essential	non-essential	non-essential	non-essential	essential	non-essential
164	cueO	STM14_0200	197237	198847	1610	non-essential	non-essential	non-essential	non-essential	essential	non-essential
165	gcd	STM14_0201	198925	201315	2390	non-essential	non-essential	non-essential	non-essential	essential	non-essential
166	hpt	STM14_0202	201521	202057	536	non-essential	non-essential	non-essential	non-essential	essential	non-essential
167	yadF	STM14_0203	202115	202777	662	essential	essential	essential	essential	non-essential	essential
168	yadG	STM14_0204	202886	203812	926	non-essential	non-essential	non-essential	non-essential	essential	non-essential
169	yadH	STM14_0205	203809	204579	770	non-essential	non-essential	non-essential	non-essential	essential	non-essential
170	stiH	STM14_0206	204696	205775	1079	non-essential	non-essential	non-essential	non-essential	essential	non-essential
171	stiC	STM14_0207	205784	208330	2546	non-essential	non-essential	non-essential	non-essential	essential	non-essential
172	stiB	STM14_0208	208357	209040	683	non-essential	non-essential	non-essential	non-essential	essential	non-essential
173	unnamed_gene_74	STM14_0210	209796	209966	170	non-essential	non-essential	non-essential	non-essential	essential	non-essential
174	yadE	STM14_0212	210499	211728	1229	non-essential	non-essential	non-essential	non-essential	essential	non-essential
175	panD	STM14_0213	211735	212115	380	non-essential	non-essential	non-essential	non-essential	essential	non-essential
176	panC	STM14_0214	212210	213064	854	non-essential	non-essential	non-essential	non-essential	essential	non-essential
177	unnamed_gene_75	STM14_0215	213058	213171	113	non-essential	non-essential	non-essential	non-essential	essential	non-essential
178	panB	STM14_0216	213190	213981	791	non-essential	non-essential	non-essential	non-essential	essential	non-essential
179	pcnB	STM14_0218	214578	215996	1418	non-essential	non-essential	non-essential	non-essential	essential	non-essential
180	yadB	STM14_0219	216137	217033	896	non-essential	non-essential	non-essential	non-essential	essential	non-essential
181	dksA	STM14_0220	217102	217557	455	non-essential	non-essential	non-essential	non-essential	essential	non-essential
182	sfsA	STM14_0221	217734	218438	704	non-essential	non-essential	non-essential	non-essential	essential	non-essential
183	ligT	STM14_0222	218455	218985	530	non-essential	non-essential	non-essential	non-essential	essential	non-essential
184	hrpB	STM14_0223	219013	221487	2474	non-essential	non-essential	non-essential	non-essential	essential	non-essential
185	unnamed_gene_76	STM14_0224	221426	221587	161	non-essential	non-essential	non-essential	non-essential	essential	non-essential
186	unnamed_gene_77	STM14_0225	221522	221629	107	non-essential	non-essential	essential	non-essential	non-essential	non-essential
187	mrcB	STM14_0226	221628	224150	2522	non-essential	non-essential	non-essential	non-essential	essential	non-essential
188	unnamed_gene_78	STM14_0227	224289	224429	140	non-essential	non-essential	essential	non-essential	non-essential	non-essential
189	fhuA	STM14_0228	224443	226632	2189	non-essential	non-essential	non-essential	non-essential	essential	non-essential
190	fhuC	STM14_0229	226681	227478	797	non-essential	non-essential	non-essential	non-essential	essential	non-essential
191	fhuD	STM14_0230	227478	228368	890	non-essential	non-essential	non-essential	non-essential	essential	non-essential
192	fhuB	STM14_0231	228365	230422	2057	non-essential	non-essential	non-essential	non-essential	essential	non-essential
193	unnamed_gene_80	STM14_0233	231001	231144	143	non-essential	non-essential	essential	non-essential	non-essential	non-essential
194	stfC	STM14_0235	232007	234664	2657	non-essential	non-essential	non-essential	non-essential	essential	non-essential
195	stfD	STM14_0236	234682	235434	752	non-essential	non-essential	non-essential	non-essential	essential	non-essential
196	stfE	STM14_0237	235453	235965	512	non-essential	non-essential	non-essential	non-essential	essential	non-essential
197	stfF	STM14_0238	235962	236438	476	non-essential	non-essential	non-essential	non-essential	essential	non-essential
198	stfG	STM14_0239	236438	236968	530	non-essential	non-essential	non-essential	non-essential	essential	non-essential
199	unnamed_gene_81	STM14_0240	236968	237807	839	non-essential	non-essential	non-essential	non-essential	essential	non-essential
200	hemL	STM14_0241	237915	239195	1280	essential	non-essential	non-essential	non-essential	essential	non-essential
201	unnamed_gene_82	STM14_0242	239222	239365	143	non-essential	non-essential	non-essential	non-essential	essential	non-essential
202	yadQ	STM14_0243	239365	240786	1421	non-essential	non-essential	non-essential	non-essential	essential	non-essential
203	yadR	STM14_0244	240868	241212	344	non-essential	essential	essential	non-essential	non-essential	non-essential
204	yadS	STM14_0245	241313	241936	623	non-essential	non-essential	non-essential	non-essential	essential	non-essential
205	btuF	STM14_0246	241973	242773	800	non-essential	non-essential	non-essential	non-essential	essential	non-essential
206	pfs	STM14_0247	242766	243464	698	non-essential	non-essential	non-essential	non-essential	essential	non-essential
207	htrA	STM14_0249	245196	246623	1427	non-essential	non-essential	non-essential	non-essential	essential	non-essential
208	cdaR	STM14_0250	246776	247933	1157	non-essential	non-essential	non-essential	non-essential	essential	non-essential
209	yaeH	STM14_0251	248022	248408	386	non-essential	non-essential	non-essential	non-essential	essential	non-essential
210	unnamed_gene_83	STM14_0252	248655	249957	1302	non-essential	non-essential	non-essential	non-essential	essential	non-essential
211	dapD	STM14_0253	249994	250818	824	essential	essential	essential	essential	non-essential	essential
212	glnD	STM14_0254	250848	253520	2672	non-essential	non-essential	non-essential	non-essential	essential	non-essential
213	map	STM14_0255	253757	254551	794	essential	essential	essential	essential	non-essential	essential
214	unnamed_gene_84	STM14_0256	254799	255083	284	non-essential	non-essential	essential	non-essential	non-essential	essential
215	rpsB	STM14_0257	255002	255727	725	essential	essential	non-essential	essential	non-essential	essential
216	tsf	STM14_0258	255985	256836	851	essential	essential	essential	essential	non-essential	essential
217	pyrH	STM14_0259	256981	257706	725	essential	essential	essential	essential	non-essential	essential
218	frr	STM14_0260	257853	258410	557	essential	essential	essential	essential	non-essential	non-essential
219	dxr	STM14_0261	258551	259747	1196	essential	essential	essential	essential	non-essential	essential
220	unnamed_gene_85	STM14_0262	259830	260033	203	non-essential	non-essential	non-essential	non-essential	essential	essential
221	uppS	STM14_0263	260060	260818	758	essential	essential	essential	essential	non-essential	essential
222	cdsA	STM14_0264	260831	261688	857	essential	essential	essential	essential	non-essential	essential
223	yaeL	STM14_0265	261700	263052	1352	non-essential	non-essential	non-essential	non-essential	essential	non-essential
224	yaeT	STM14_0266	263084	265498	2414	essential	essential	non-essential	essential	non-essential	essential
225	hlpA	STM14_0267	265621	266106	485	non-essential	non-essential	non-essential	non-essential	essential	non-essential
226	lpxD	STM14_0268	266110	267135	1025	essential	essential	essential	essential	non-essential	essential
227	fabZ	STM14_0269	267151	267696	545	essential	essential	essential	essential	non-essential	essential
228	lpxA	STM14_0270	267700	268488	788	essential	essential	essential	essential	non-essential	essential
229	lpxB	STM14_0271	268488	269636	1148	essential	essential	essential	essential	non-essential	essential
230	rnhB	STM14_0272	269633	270229	596	non-essential	non-essential	non-essential	non-essential	essential	non-essential
231	dnaE	STM14_0273	270253	273735	3482	essential	essential	essential	essential	non-essential	essential
232	accA	STM14_0274	273748	274707	959	essential	essential	essential	essential	non-essential	essential
233	unnamed_gene_86	STM14_0275	274887	276650	1763	non-essential	non-essential	non-essential	non-essential	essential	non-essential
234	ldcC	STM14_0276	276726	278867	2141	non-essential	non-essential	non-essential	non-essential	essential	non-essential
235	yaeR	STM14_0277	278923	279312	389	non-essential	non-essential	non-essential	non-essential	essential	non-essential
236	tilS	STM14_0278	279375	280667	1292	essential	essential	essential	essential	non-essential	essential
237	rof	STM14_0279	280751	281011	260	non-essential	non-essential	essential	non-essential	non-essential	non-essential
238	yaeP	STM14_0280	280998	281216	218	non-essential	non-essential	non-essential	non-essential	essential	non-essential
239	yaeQ	STM14_0281	281396	281941	545	non-essential	non-essential	non-essential	non-essential	essential	non-essential
240	yaeJ	STM14_0282	281938	282360	422	non-essential	non-essential	non-essential	non-essential	essential	non-essential
241	cutF	STM14_0283	282392	283093	701	non-essential	non-essential	non-essential	non-essential	essential	non-essential
242	proS	STM14_0284	283167	284885	1718	essential	essential	essential	essential	non-essential	essential
243	yaeB	STM14_0285	284996	285703	707	non-essential	non-essential	non-essential	non-essential	essential	non-essential
244	rcsF	STM14_0286	285700	286104	404	non-essential	non-essential	non-essential	non-essential	essential	non-essential
245	metQ	STM14_0287	286223	287038	815	non-essential	non-essential	non-essential	non-essential	essential	non-essential
246	yaeE	STM14_0288	287077	287730	653	non-essential	non-essential	non-essential	non-essential	essential	non-essential
247	metN	STM14_0289	287723	288754	1031	non-essential	non-essential	non-essential	non-essential	essential	non-essential
248	yaeD	STM14_0290	288944	289510	566	essential	essential	non-essential	essential	non-essential	non-essential
249	unnamed_gene_87	STM14_0291	289581	289703	122	non-essential	non-essential	non-essential	non-essential	essential	non-essential
250	unnamed_gene_88	STM14_0292	289616	289819	203	non-essential	non-essential	non-essential	non-essential	essential	non-essential
251	rrsH	STM14_0293	289889	291432	1543	non-essential	non-essential	non-essential	non-essential	essential	non-essential
252	ileV	STM14_0294	291490	291566	76	non-essential	non-essential	non-essential	non-essential	essential	non-essential
253	unnamed_gene_89	STM14_0296	291760	291876	116	non-essential	non-essential	non-essential	non-essential	essential	non-essential
254	rrlH	STM14_0297	291944	295036	3092	non-essential	non-essential	non-essential	non-essential	essential	non-essential
255	aspU	STM14_0299	295528	295604	76	non-essential	non-essential	essential	non-essential	non-essential	non-essential
256	dkgB	STM14_0300	295769	296572	803	non-essential	non-essential	non-essential	non-essential	essential	non-essential
257	yafC	STM14_0301	296593	297507	914	non-essential	non-essential	non-essential	non-essential	essential	non-essential
258	unnamed_gene_90	STM14_0302	297612	298787	1175	non-essential	non-essential	non-essential	non-essential	essential	non-essential
259	yafD	STM14_0303	298940	299719	779	non-essential	non-essential	non-essential	non-essential	essential	non-essential
260	yafE	STM14_0304	299797	300567	770	non-essential	non-essential	non-essential	non-essential	essential	non-essential
261	dniR	STM14_0305	300623	301990	1367	non-essential	non-essential	non-essential	non-essential	essential	non-essential
262	gloB	STM14_0306	302062	302817	755	non-essential	non-essential	non-essential	non-essential	essential	non-essential
263	yafS	STM14_0307	302852	303574	722	non-essential	non-essential	non-essential	non-essential	essential	non-essential
264	rnhA	STM14_0308	303571	304038	467	non-essential	non-essential	non-essential	non-essential	essential	non-essential
265	dnaQ	STM14_0309	304102	304833	731	essential	essential	essential	essential	non-essential	essential
266	unnamed_gene_91	STM14_0310	304859	304966	107	non-essential	non-essential	non-essential	non-essential	essential	essential
267	aspV	STM14_0311	304967	305043	76	non-essential	non-essential	essential	non-essential	non-essential	non-essential
268	unnamed_gene_92	STM14_0312	305167	305274	107	non-essential	non-essential	non-essential	non-essential	essential	non-essential
269	unnamed_gene_93	STM14_0313	305365	306420	1055	non-essential	non-essential	non-essential	non-essential	essential	non-essential
270	unnamed_gene_94	STM14_0314	306431	307426	995	non-essential	non-essential	non-essential	non-essential	essential	non-essential
271	unnamed_gene_95	STM14_0315	307423	309306	1883	non-essential	non-essential	non-essential	non-essential	essential	non-essential
272	unnamed_gene_96	STM14_0316	309322	309816	494	non-essential	non-essential	non-essential	non-essential	essential	non-essential
273	unnamed_gene_97	STM14_0317	309813	310637	824	non-essential	non-essential	non-essential	non-essential	essential	non-essential
274	unnamed_gene_98	STM14_0318	310624	311526	902	non-essential	non-essential	non-essential	non-essential	essential	non-essential
275	unnamed_gene_99	STM14_0319	311894	314533	2639	non-essential	non-essential	non-essential	non-essential	essential	non-essential
276	unnamed_gene_100	STM14_0320	314633	315175	542	non-essential	non-essential	non-essential	non-essential	essential	non-essential
277	unnamed_gene_101	STM14_0321	315199	316692	1493	non-essential	non-essential	non-essential	non-essential	essential	non-essential
278	unnamed_gene_108	STM14_0328	319916	320452	536	non-essential	non-essential	non-essential	non-essential	essential	non-essential
279	unnamed_gene_109	STM14_0329	320456	321799	1343	non-essential	non-essential	non-essential	non-essential	essential	non-essential
280	unnamed_gene_110	STM14_0330	321796	323100	1304	non-essential	non-essential	non-essential	non-essential	essential	non-essential
281	unnamed_gene_112	STM14_0332	324081	324512	431	non-essential	non-essential	non-essential	non-essential	essential	non-essential
282	unnamed_gene_113	STM14_0333	324546	328415	3869	non-essential	non-essential	non-essential	non-essential	essential	non-essential
283	unnamed_gene_114	STM14_0334	328415	329203	788	non-essential	non-essential	non-essential	non-essential	essential	non-essential
284	unnamed_gene_115	STM14_0335	329200	329616	416	non-essential	non-essential	non-essential	non-essential	essential	non-essential
285	unnamed_gene_117	STM14_0337	330303	330512	209	non-essential	non-essential	non-essential	non-essential	essential	non-essential
286	unnamed_gene_118	STM14_0338	330558	332747	2189	non-essential	non-essential	non-essential	non-essential	essential	non-essential
287	unnamed_gene_119	STM14_0339	332771	333217	446	non-essential	non-essential	non-essential	non-essential	essential	non-essential
288	unnamed_gene_120	STM14_0340	333236	337330	4094	non-essential	non-essential	non-essential	non-essential	essential	non-essential
289	unnamed_gene_122	STM14_0342	338514	338960	446	non-essential	non-essential	non-essential	non-essential	essential	non-essential
290	unnamed_gene_125	STM14_0345	339523	339960	437	essential	essential	essential	non-essential	non-essential	non-essential
291	unnamed_gene_127	STM14_0348	340729	341037	308	non-essential	non-essential	non-essential	non-essential	essential	non-essential
292	safB	STM14_0353	343514	344227	713	non-essential	non-essential	non-essential	non-essential	essential	non-essential
293	safC	STM14_0354	344251	346761	2510	non-essential	non-essential	non-essential	non-essential	essential	non-essential
294	safD	STM14_0355	346783	347253	470	non-essential	non-essential	non-essential	non-essential	essential	non-essential
295	ybeJ	STM14_0356	347659	348480	821	non-essential	non-essential	non-essential	non-essential	essential	non-essential
296	yafV	STM14_0364	352406	353173	767	non-essential	non-essential	non-essential	non-essential	essential	non-essential
297	fadE	STM14_0365	353282	355726	2444	non-essential	non-essential	non-essential	non-essential	essential	non-essential
298	gmhA	STM14_0366	355966	356544	578	essential	essential	essential	essential	non-essential	non-essential
299	yafJ	STM14_0367	356757	357524	767	non-essential	non-essential	non-essential	non-essential	essential	non-essential
300	yafK	STM14_0368	357495	358235	740	non-essential	non-essential	non-essential	non-essential	essential	non-essential
301	unnamed_gene_135	STM14_0370	359759	360891	1132	non-essential	non-essential	non-essential	non-essential	essential	non-essential
302	prfH	STM14_0371	360888	361502	614	non-essential	non-essential	non-essential	non-essential	essential	non-essential
303	pepD	STM14_0372	361658	363115	1457	non-essential	non-essential	non-essential	non-essential	essential	non-essential
304	gpt	STM14_0373	363364	363822	458	non-essential	non-essential	non-essential	non-essential	essential	non-essential
305	frsA	STM14_0374	363911	365155	1244	non-essential	non-essential	non-essential	non-essential	essential	non-essential
306	crl	STM14_0375	365213	365614	401	non-essential	non-essential	non-essential	non-essential	essential	non-essential
307	phoE	STM14_0376	365665	366717	1052	non-essential	non-essential	non-essential	non-essential	essential	non-essential
308	unnamed_gene_136	STM14_0377	366783	366935	152	non-essential	non-essential	non-essential	non-essential	essential	non-essential
309	proB	STM14_0378	367000	368103	1103	non-essential	non-essential	non-essential	non-essential	essential	non-essential
310	proA	STM14_0379	368115	369365	1250	non-essential	non-essential	non-essential	essential	essential	non-essential
311	thrW	STM14_0380	369481	369556	75	non-essential	non-essential	non-essential	non-essential	essential	non-essential
312	unnamed_gene_137	STM14_0381	369882	370682	800	non-essential	non-essential	non-essential	non-essential	essential	non-essential
313	unnamed_gene_138	STM14_0382	370609	371314	705	non-essential	non-essential	non-essential	non-essential	essential	non-essential
314	unnamed_gene_139	STM14_0383	371424	371747	323	non-essential	non-essential	non-essential	non-essential	essential	non-essential
315	unnamed_gene_141	STM14_0385	373458	374879	1421	non-essential	non-essential	non-essential	non-essential	essential	non-essential
316	unnamed_gene_142	STM14_0386	374881	375507	626	non-essential	non-essential	non-essential	non-essential	essential	non-essential
317	unnamed_gene_143	STM14_0387	375522	376400	878	non-essential	non-essential	non-essential	non-essential	essential	non-essential
318	unnamed_gene_144	STM14_0388	376400	377314	914	non-essential	non-essential	non-essential	non-essential	essential	non-essential
319	unnamed_gene_145	STM14_0389	377348	378313	965	non-essential	non-essential	non-essential	non-essential	essential	non-essential
320	unnamed_gene_146	STM14_0390	378258	378530	272	non-essential	non-essential	non-essential	non-essential	essential	non-essential
321	unnamed_gene_147	STM14_0391	379221	379619	398	non-essential	non-essential	non-essential	non-essential	essential	non-essential
322	stbC	STM14_0394	381720	384287	2567	non-essential	non-essential	non-essential	non-essential	essential	non-essential
323	unnamed_gene_148	STM14_0397	385733	385843	110	non-essential	non-essential	non-essential	non-essential	essential	non-essential
324	unnamed_gene_158	STM14_0407	392683	393042	359	non-essential	non-essential	non-essential	non-essential	essential	non-essential
325	unnamed_gene_159	STM14_0408	393112	394569	1457	non-essential	non-essential	non-essential	non-essential	essential	non-essential
326	unnamed_gene_160	STM14_0409	394586	397753	3167	non-essential	non-essential	non-essential	essential	essential	non-essential
327	unnamed_gene_161	STM14_0410	397750	398955	1205	non-essential	non-essential	non-essential	non-essential	essential	non-essential
328	unnamed_gene_162	STM14_0411	399120	399233	113	non-essential	non-essential	non-essential	non-essential	essential	non-essential
329	unnamed_gene_163	STM14_0412	399253	401541	2288	non-essential	non-essential	non-essential	non-essential	essential	non-essential
330	unnamed_gene_164	STM14_0413	401553	402017	464	non-essential	non-essential	non-essential	non-essential	essential	non-essential
331	unnamed_gene_165	STM14_0414	402095	402289	194	non-essential	non-essential	non-essential	non-essential	essential	non-essential
332	unnamed_gene_166	STM14_0415	402243	402422	179	non-essential	non-essential	essential	non-essential	non-essential	non-essential
333	unnamed_gene_167	STM14_0416	402582	403835	1253	non-essential	non-essential	non-essential	non-essential	essential	non-essential
334	mod	STM14_0417	404024	405982	1958	non-essential	non-essential	non-essential	non-essential	essential	non-essential
335	res	STM14_0418	405989	408964	2975	non-essential	non-essential	non-essential	non-essential	essential	non-essential
336	unnamed_gene_168	STM14_0419	409084	409218	134	non-essential	non-essential	non-essential	non-essential	essential	non-essential
337	unnamed_gene_169	STM14_0420	409118	409237	119	non-essential	non-essential	non-essential	non-essential	essential	non-essential
338	unnamed_gene_171	STM14_0422	409459	410862	1403	non-essential	non-essential	non-essential	non-essential	essential	non-essential
339	unnamed_gene_172	STM14_0423	410859	411869	1010	non-essential	non-essential	non-essential	non-essential	essential	non-essential
340	unnamed_gene_173	STM14_0424	411886	412110	224	non-essential	non-essential	non-essential	non-essential	essential	non-essential
341	unnamed_gene_174	STM14_0425	412206	413210	1004	non-essential	non-essential	non-essential	non-essential	essential	non-essential
342	foxA	STM14_0426	413356	415464	2108	non-essential	non-essential	non-essential	non-essential	essential	non-essential
343	yahN	STM14_0427	415505	416137	632	non-essential	non-essential	non-essential	non-essential	essential	non-essential
344	yahO	STM14_0428	416369	416644	275	non-essential	non-essential	non-essential	non-essential	essential	non-essential
345	prpR	STM14_0429	416780	418405	1625	non-essential	non-essential	non-essential	non-essential	essential	non-essential
346	unnamed_gene_175	STM14_0430	418467	418640	173	non-essential	non-essential	non-essential	non-essential	essential	non-essential
347	prpB	STM14_0431	418670	419557	887	non-essential	non-essential	non-essential	non-essential	essential	non-essential
348	prpC	STM14_0432	419680	420849	1169	non-essential	non-essential	non-essential	non-essential	essential	non-essential
349	prpD	STM14_0433	420889	422340	1451	non-essential	non-essential	non-essential	non-essential	essential	non-essential
350	prpE	STM14_0434	422381	424267	1886	non-essential	non-essential	non-essential	non-essential	essential	non-essential
351	hemB	STM14_0435	424371	425345	974	essential	non-essential	non-essential	non-essential	non-essential	non-essential
352	unnamed_gene_176	STM14_0436	425565	425684	119	non-essential	non-essential	essential	non-essential	non-essential	non-essential
353	unnamed_gene_177	STM14_0437	425675	425827	152	non-essential	non-essential	non-essential	non-essential	essential	non-essential
354	ampH	STM14_0440	429548	430678	1130	non-essential	non-essential	non-essential	non-essential	essential	non-essential
355	unnamed_gene_178	STM14_0441	430751	430909	158	non-essential	non-essential	essential	non-essential	non-essential	non-essential
356	unnamed_gene_179	STM14_0442	430925	431059	134	non-essential	non-essential	non-essential	non-essential	essential	non-essential
357	sbmA	STM14_0443	431052	432272	1220	non-essential	non-essential	non-essential	non-essential	essential	non-essential
358	yaiW	STM14_0444	432287	433381	1094	non-essential	non-essential	non-essential	non-essential	essential	non-essential
359	yaiY	STM14_0445	433419	433727	308	non-essential	non-essential	non-essential	non-essential	essential	non-essential
360	unnamed_gene_180	STM14_0446	433714	433827	113	non-essential	non-essential	essential	non-essential	non-essential	non-essential
361	yaiZ	STM14_0447	433995	434210	215	non-essential	non-essential	non-essential	non-essential	essential	non-essential
362	ddl_1	STM14_0448	434236	435330	1094	non-essential	non-essential	non-essential	non-essential	essential	non-essential
363	unnamed_gene_181	STM14_0449	435408	436121	713	non-essential	non-essential	non-essential	non-essential	essential	non-essential
364	unnamed_gene_182	STM14_0450	436290	437501	1211	non-essential	non-essential	non-essential	non-essential	essential	non-essential
365	psiF	STM14_0454	438410	438730	320	non-essential	non-essential	non-essential	non-essential	essential	non-essential
366	yaiC	STM14_0455	438822	439934	1112	non-essential	non-essential	non-essential	non-essential	essential	non-essential
367	proC	STM14_0456	439949	440758	809	non-essential	non-essential	non-essential	non-essential	essential	non-essential
368	unnamed_gene_185	STM14_0457	440792	440941	149	non-essential	non-essential	non-essential	non-essential	essential	non-essential
369	yaiI	STM14_0458	440898	441353	455	non-essential	non-essential	non-essential	non-essential	essential	non-essential
370	aroL	STM14_0459	441538	442083	545	non-essential	non-essential	non-essential	non-essential	essential	non-essential
371	yaiA	STM14_0460	442110	442301	191	non-essential	non-essential	non-essential	non-essential	essential	non-essential
372	aroM	STM14_0461	442552	443229	677	non-essential	non-essential	non-essential	non-essential	essential	non-essential
373	yaiE	STM14_0462	443300	443584	284	non-essential	non-essential	non-essential	non-essential	essential	non-essential
374	rdgC	STM14_0463	443622	444533	911	non-essential	non-essential	non-essential	non-essential	essential	non-essential
375	unnamed_gene_186	STM14_0464	444556	444687	131	non-essential	non-essential	non-essential	non-essential	essential	non-essential
376	yajF	STM14_0465	444659	445567	908	non-essential	non-essential	non-essential	non-essential	essential	non-essential
377	araJ	STM14_0466	445589	446761	1172	non-essential	non-essential	non-essential	non-essential	essential	non-essential
378	sbcC	STM14_0467	446934	450074	3140	non-essential	non-essential	non-essential	non-essential	essential	non-essential
379	sbcD	STM14_0468	450071	451273	1202	non-essential	non-essential	non-essential	non-essential	essential	non-essential
380	unnamed_gene_187	STM14_0469	451315	451446	131	non-essential	non-essential	non-essential	non-essential	essential	non-essential
381	phoB	STM14_0470	451488	452177	689	non-essential	non-essential	non-essential	non-essential	essential	non-essential
382	phoR	STM14_0471	452247	453542	1295	non-essential	non-essential	non-essential	non-essential	essential	non-essential
383	unnamed_gene_188	STM14_0472	453755	453904	149	non-essential	non-essential	non-essential	non-essential	essential	non-essential
384	brnQ	STM14_0473	453951	455270	1319	non-essential	non-essential	non-essential	non-essential	essential	non-essential
385	proY	STM14_0474	455345	456715	1370	non-essential	non-essential	non-essential	non-essential	essential	non-essential
386	malZ	STM14_0475	456877	458694	1817	non-essential	non-essential	non-essential	non-essential	essential	non-essential
387	unnamed_gene_189	STM14_0476	458766	459368	602	non-essential	non-essential	non-essential	non-essential	essential	non-essential
388	yajB	STM14_0477	459578	460159	581	non-essential	non-essential	non-essential	non-essential	essential	non-essential
389	queA	STM14_0478	460253	461317	1064	non-essential	non-essential	non-essential	non-essential	essential	non-essential
390	unnamed_gene_190	STM14_0479	461340	461450	110	non-essential	non-essential	non-essential	non-essential	essential	non-essential
391	tgt	STM14_0480	461514	462641	1127	non-essential	non-essential	non-essential	non-essential	essential	non-essential
392	yajC	STM14_0481	462664	462996	332	non-essential	non-essential	non-essential	non-essential	essential	essential
393	secD	STM14_0482	463024	464871	1847	essential	non-essential	non-essential	essential	non-essential	essential
394	secF	STM14_0483	464882	465853	971	essential	essential	essential	essential	non-essential	essential
395	unnamed_gene_192	STM14_0485	466392	467084	692	non-essential	non-essential	non-essential	non-essential	essential	non-essential
396	yajD	STM14_0486	467254	467601	347	non-essential	non-essential	non-essential	non-essential	essential	non-essential
397	unnamed_gene_193	STM14_0487	467631	467846	215	non-essential	non-essential	non-essential	non-essential	essential	non-essential
398	tsx	STM14_0489	468230	469198	968	non-essential	non-essential	non-essential	non-essential	essential	non-essential
399	yajI	STM14_0490	469393	469932	539	non-essential	non-essential	non-essential	non-essential	essential	non-essential
400	unnamed_gene_194	STM14_0491	469965	470111	146	non-essential	non-essential	non-essential	non-essential	essential	non-essential
401	ybaD	STM14_0492	470084	470533	449	non-essential	non-essential	non-essential	non-essential	essential	non-essential
402	ribD	STM14_0493	470537	471640	1103	essential	essential	essential	essential	non-essential	essential
403	ribH	STM14_0494	471729	472199	470	essential	essential	essential	non-essential	non-essential	essential
404	nusB	STM14_0495	472220	472639	419	essential	essential	essential	non-essential	non-essential	essential
405	thiL	STM14_0496	472718	473695	977	essential	non-essential	non-essential	non-essential	non-essential	non-essential
406	pgpA	STM14_0497	473673	474188	515	non-essential	non-essential	non-essential	non-essential	essential	essential
407	unnamed_gene_195	STM14_0498	473976	474284	308	non-essential	non-essential	essential	non-essential	non-essential	essential
408	yajO	STM14_0499	474292	475266	974	non-essential	non-essential	non-essential	non-essential	essential	essential
409	dxs	STM14_0500	475323	477185	1862	essential	essential	essential	essential	non-essential	essential
410	ispA	STM14_0501	477209	478108	899	essential	essential	essential	essential	non-essential	essential
411	xseB	STM14_0502	478109	478351	242	non-essential	non-essential	non-essential	non-essential	essential	non-essential
412	thiI	STM14_0503	478561	480009	1448	non-essential	non-essential	non-essential	non-essential	essential	non-essential
413	phnV	STM14_0504	480053	480850	797	non-essential	non-essential	non-essential	non-essential	essential	non-essential
414	phnU	STM14_0505	480853	481713	860	non-essential	non-essential	non-essential	non-essential	essential	non-essential
415	phnT	STM14_0506	481716	482825	1109	non-essential	non-essential	non-essential	non-essential	essential	non-essential
416	phnS	STM14_0507	482831	483844	1013	non-essential	non-essential	non-essential	non-essential	essential	non-essential
417	phnR	STM14_0508	484042	484761	719	non-essential	non-essential	non-essential	non-essential	essential	non-essential
418	unnamed_gene_196	STM14_0509	484792	484902	110	non-essential	non-essential	essential	non-essential	non-essential	non-essential
419	phnW	STM14_0510	484901	486004	1103	non-essential	non-essential	non-essential	non-essential	essential	non-essential
420	phnX	STM14_0511	486011	486823	812	non-essential	non-essential	non-essential	non-essential	essential	non-essential
421	thiJ	STM14_0512	486920	487510	590	non-essential	non-essential	non-essential	non-essential	essential	non-essential
422	apbA	STM14_0513	487473	488384	911	non-essential	non-essential	non-essential	non-essential	essential	non-essential
423	yajQ	STM14_0514	488510	489001	491	non-essential	non-essential	non-essential	non-essential	essential	non-essential
424	yajR	STM14_0515	489048	490412	1364	non-essential	non-essential	non-essential	non-essential	essential	non-essential
425	cyoE	STM14_0519	494047	494937	890	non-essential	non-essential	non-essential	non-essential	essential	non-essential
426	cyoD	STM14_0520	494949	495278	329	non-essential	non-essential	non-essential	non-essential	essential	non-essential
427	cyoC	STM14_0521	495278	495892	614	non-essential	non-essential	non-essential	non-essential	essential	non-essential
428	cyoB	STM14_0522	495882	497873	1991	non-essential	non-essential	non-essential	non-essential	essential	non-essential
429	cyoA	STM14_0523	497884	498840	956	non-essential	non-essential	non-essential	non-essential	essential	non-essential
430	ampG	STM14_0524	499293	500768	1475	non-essential	non-essential	non-essential	non-essential	essential	non-essential
431	yajG	STM14_0525	500812	501390	578	non-essential	non-essential	non-essential	non-essential	essential	non-essential
432	unnamed_gene_199	STM14_0526	501468	501653	185	non-essential	non-essential	essential	non-essential	non-essential	non-essential
433	bolA	STM14_0527	501694	502011	317	non-essential	non-essential	non-essential	non-essential	essential	non-essential
434	unnamed_gene_200	STM14_0528	502053	502166	113	non-essential	non-essential	essential	non-essential	non-essential	non-essential
435	tig	STM14_0529	502358	503656	1298	non-essential	non-essential	non-essential	non-essential	essential	non-essential
436	clpP	STM14_0530	503903	504526	623	essential	essential	essential	essential	non-essential	essential
437	unnamed_gene_201	STM14_0531	504670	504774	104	non-essential	non-essential	essential	non-essential	non-essential	essential
438	clpX	STM14_0532	504778	506049	1271	essential	essential	essential	essential	non-essential	essential
439	lon	STM14_0533	506235	508589	2354	essential	essential	non-essential	essential	non-essential	essential
440	hupB	STM14_0534	508798	509070	272	non-essential	non-essential	non-essential	non-essential	essential	non-essential
441	cypD	STM14_0535	509361	511232	1871	non-essential	non-essential	non-essential	non-essential	essential	non-essential
442	unnamed_gene_202	STM14_0536	511028	511390	362	non-essential	non-essential	non-essential	non-essential	essential	non-essential
443	ybaV	STM14_0537	511382	511756	374	non-essential	non-essential	non-essential	non-essential	essential	non-essential
444	ybaW	STM14_0538	511860	512258	398	non-essential	non-essential	non-essential	non-essential	essential	non-essential
445	ybaX	STM14_0539	512364	513059	695	non-essential	non-essential	non-essential	non-essential	essential	non-essential
446	ybaE	STM14_0540	513124	514824	1700	non-essential	non-essential	non-essential	non-essential	essential	non-essential
447	cof	STM14_0541	514925	515743	818	non-essential	non-essential	non-essential	non-essential	essential	non-essential
448	unnamed_gene_203	STM14_0542	515792	516847	1055	essential	non-essential	non-essential	essential	non-essential	essential
449	ybaO	STM14_0543	516834	517418	584	non-essential	non-essential	non-essential	non-essential	essential	non-essential
450	mdlA	STM14_0544	517459	519231	1772	non-essential	non-essential	non-essential	non-essential	essential	non-essential
451	mdlB	STM14_0545	519224	521005	1781	non-essential	non-essential	non-essential	non-essential	essential	non-essential
452	glnK	STM14_0546	521218	521556	338	non-essential	non-essential	non-essential	non-essential	essential	non-essential
453	amtB	STM14_0547	521588	522874	1286	non-essential	non-essential	non-essential	non-essential	essential	non-essential
454	tesB	STM14_0548	522974	523834	860	non-essential	non-essential	non-essential	non-essential	essential	non-essential
455	ybaY	STM14_0549	524049	524618	569	non-essential	non-essential	non-essential	non-essential	essential	non-essential
456	ybaZ	STM14_0550	524651	525040	389	non-essential	non-essential	non-essential	non-essential	essential	non-essential
457	ffs	STM14_0551	525118	525233	115	non-essential	non-essential	essential	non-essential	non-essential	non-essential
458	ylaB	STM14_0552	525271	526821	1550	non-essential	non-essential	non-essential	non-essential	essential	non-essential
459	rpmE2	STM14_0553	527046	527306	260	non-essential	non-essential	non-essential	non-essential	essential	non-essential
460	rpmJ_1	STM14_0554	527312	527452	140	non-essential	non-essential	non-essential	non-essential	essential	non-essential
461	ylaC	STM14_0555	527508	527978	470	non-essential	non-essential	non-essential	non-essential	essential	non-essential
462	hha	STM14_0557	528825	529043	218	non-essential	non-essential	non-essential	non-essential	essential	non-essential
463	acrB	STM14_0559	529941	533090	3149	essential	essential	essential	essential	non-essential	essential
464	acrA	STM14_0560	533113	534306	1193	essential	essential	essential	essential	non-essential	essential
465	acrR	STM14_0561	534448	535101	653	non-essential	non-essential	non-essential	non-essential	essential	non-essential
466	unnamed_gene_204	STM14_0562	535085	535210	125	non-essential	non-essential	non-essential	non-essential	essential	non-essential
467	aefA	STM14_0563	535220	538582	3362	non-essential	non-essential	non-essential	non-essential	essential	non-essential
468	unnamed_gene_205	STM14_0564	538624	539559	935	non-essential	non-essential	non-essential	non-essential	essential	non-essential
469	ybaM	STM14_0565	539629	539796	167	non-essential	non-essential	essential	non-essential	non-essential	non-essential
470	priC	STM14_0566	539810	540325	515	non-essential	non-essential	non-essential	non-essential	essential	non-essential
471	ybaN	STM14_0567	540406	540783	377	non-essential	non-essential	non-essential	non-essential	essential	non-essential
472	apt	STM14_0568	540936	541487	551	non-essential	non-essential	non-essential	non-essential	essential	non-essential
473	dnaX	STM14_0569	541601	543529	1928	essential	essential	essential	essential	non-essential	essential
474	ybaB	STM14_0570	543575	543904	329	non-essential	non-essential	non-essential	non-essential	essential	non-essential
475	recR	STM14_0571	543904	544509	605	non-essential	non-essential	non-essential	non-essential	essential	non-essential
476	htpG	STM14_0572	544596	546494	1898	non-essential	non-essential	non-essential	non-essential	essential	non-essential
477	unnamed_gene_206	STM14_0573	546597	546818	221	non-essential	non-essential	essential	non-essential	non-essential	essential
478	adk	STM14_0574	546735	547379	644	essential	essential	essential	essential	non-essential	essential
479	unnamed_gene_207	STM14_0575	547392	547598	206	non-essential	non-essential	essential	non-essential	non-essential	non-essential
480	hemH	STM14_0576	547608	548570	962	essential	non-essential	non-essential	essential	non-essential	non-essential
481	aes	STM14_0577	548567	549676	1109	non-essential	non-essential	non-essential	non-essential	essential	non-essential
482	gsk	STM14_0578	549691	550995	1304	non-essential	non-essential	non-essential	non-essential	essential	non-essential
483	ybaL	STM14_0579	551044	552720	1676	non-essential	non-essential	non-essential	non-essential	essential	non-essential
484	unnamed_gene_208	STM14_0580	552798	552923	125	non-essential	non-essential	essential	non-essential	non-essential	non-essential
485	fsr	STM14_0581	552935	554155	1220	non-essential	non-essential	non-essential	non-essential	essential	non-essential
486	ushA	STM14_0582	554328	555980	1652	non-essential	non-essential	non-essential	non-essential	essential	non-essential
487	ybaK	STM14_0583	556097	556576	479	essential	essential	essential	non-essential	non-essential	non-essential
488	ybaP	STM14_0584	556778	557572	794	non-essential	non-essential	non-essential	non-essential	essential	non-essential
489	copA	STM14_0586	558639	561140	2501	non-essential	non-essential	non-essential	non-essential	essential	non-essential
490	cueR	STM14_0587	561250	561666	416	non-essential	non-essential	non-essential	non-essential	essential	non-essential
491	ybbJ	STM14_0588	561667	562119	452	non-essential	non-essential	non-essential	non-essential	essential	non-essential
492	ybbK	STM14_0589	562116	563033	917	non-essential	non-essential	non-essential	non-essential	essential	non-essential
493	ybbM	STM14_0591	563844	564623	779	non-essential	non-essential	non-essential	non-essential	essential	non-essential
494	ybbN	STM14_0592	564709	565563	854	non-essential	non-essential	non-essential	non-essential	essential	non-essential
495	ybbO	STM14_0593	565623	566393	770	non-essential	non-essential	non-essential	non-essential	essential	non-essential
496	tesA	STM14_0594	566548	567162	614	non-essential	non-essential	non-essential	non-essential	essential	non-essential
497	ybbA	STM14_0595	567133	567819	686	non-essential	non-essential	non-essential	non-essential	essential	non-essential
498	ybbP	STM14_0596	567816	570230	2414	non-essential	non-essential	non-essential	non-essential	essential	non-essential
499	unnamed_gene_210	STM14_0597	570227	570331	104	non-essential	non-essential	essential	non-essential	non-essential	non-essential
500	unnamed_gene_211	STM14_0598	570416	571549	1133	non-essential	non-essential	non-essential	non-essential	essential	non-essential
501	unnamed_gene_212	STM14_0599	571546	571650	104	non-essential	non-essential	non-essential	non-essential	essential	non-essential
502	sfbA	STM14_0600	571806	572636	830	non-essential	non-essential	non-essential	non-essential	essential	non-essential
503	sfbB	STM14_0601	572673	573689	1016	non-essential	non-essential	non-essential	non-essential	essential	non-essential
504	sfbC	STM14_0602	573682	574341	659	non-essential	non-essential	non-essential	non-essential	essential	non-essential
505	ybbB	STM14_0603	574380	575474	1094	non-essential	non-essential	non-essential	non-essential	essential	non-essential
506	ybbS	STM14_0604	575544	576470	926	non-essential	non-essential	non-essential	non-essential	essential	non-essential
507	allA	STM14_0605	576697	577179	482	non-essential	non-essential	non-essential	non-essential	essential	non-essential
508	allR	STM14_0606	577258	578076	818	non-essential	non-essential	non-essential	non-essential	essential	non-essential
509	gcl	STM14_0607	578161	579942	1781	non-essential	non-essential	non-essential	non-essential	essential	non-essential
510	ybbV	STM14_0611	583099	583353	254	non-essential	non-essential	non-essential	non-essential	essential	non-essential
511	allP	STM14_0612	583260	584573	1313	non-essential	non-essential	non-essential	non-essential	essential	non-essential
512	allB	STM14_0613	584652	586013	1361	non-essential	non-essential	non-essential	non-essential	essential	non-essential
513	ybbY	STM14_0614	586072	587370	1298	non-essential	non-essential	non-essential	non-essential	essential	non-essential
514	glxK	STM14_0615	587393	588541	1148	non-essential	non-essential	non-essential	non-essential	essential	non-essential
515	ylbA	STM14_0616	588621	589406	785	non-essential	non-essential	non-essential	non-essential	essential	non-essential
516	allC	STM14_0617	589417	590652	1235	non-essential	non-essential	non-essential	non-essential	essential	non-essential
517	fdrA	STM14_0619	592054	593718	1664	non-essential	non-essential	non-essential	non-essential	essential	non-essential
518	ylbE	STM14_0620	593728	594987	1259	non-essential	non-essential	non-essential	non-essential	essential	non-essential
519	ylbF	STM14_0621	594999	595808	809	non-essential	non-essential	non-essential	non-essential	essential	non-essential
520	arcC	STM14_0622	595812	596705	893	non-essential	non-essential	non-essential	non-essential	essential	non-essential
521	purK	STM14_0623	596746	597813	1067	non-essential	non-essential	non-essential	non-essential	essential	non-essential
522	purE	STM14_0624	597810	598319	509	non-essential	non-essential	non-essential	non-essential	essential	non-essential
523	lpxH	STM14_0625	598437	599159	722	essential	essential	essential	essential	non-essential	essential
524	ppiB	STM14_0626	599162	599656	494	non-essential	non-essential	non-essential	non-essential	essential	non-essential
525	cysS	STM14_0627	599829	601214	1385	essential	essential	essential	essential	non-essential	essential
526	unnamed_gene_214	STM14_0628	601258	602082	824	non-essential	non-essential	non-essential	non-essential	essential	non-essential
527	unnamed_gene_215	STM14_0629	602079	602516	437	non-essential	non-essential	non-essential	non-essential	essential	non-essential
528	ybcI	STM14_0630	602509	603054	545	non-essential	non-essential	non-essential	non-essential	essential	non-essential
529	ybcJ	STM14_0631	603182	603394	212	non-essential	non-essential	non-essential	non-essential	essential	essential
530	folD	STM14_0632	603396	604262	866	essential	essential	essential	essential	non-essential	essential
531	fimA	STM14_0635	604824	605366	542	non-essential	non-essential	non-essential	non-essential	essential	non-essential
532	fimI	STM14_0636	605442	605975	533	non-essential	non-essential	non-essential	non-essential	essential	non-essential
533	fimC	STM14_0637	606019	606711	692	non-essential	non-essential	non-essential	non-essential	essential	non-essential
534	fimD	STM14_0638	606742	609354	2612	non-essential	non-essential	non-essential	non-essential	essential	non-essential
535	fimH	STM14_0639	609369	610376	1007	non-essential	non-essential	non-essential	non-essential	essential	non-essential
536	fimF	STM14_0640	610386	610904	518	non-essential	non-essential	non-essential	non-essential	essential	non-essential
537	argU	STM14_0646	614252	614328	76	non-essential	non-essential	non-essential	non-essential	essential	non-essential
538	unnamed_gene_220	STM14_0647	614287	614475	188	non-essential	non-essential	non-essential	non-essential	essential	non-essential
539	unnamed_gene_221	STM14_0648	614444	615111	667	non-essential	non-essential	non-essential	non-essential	essential	non-essential
540	unnamed_gene_223	STM14_0650	615498	617150	1652	non-essential	non-essential	non-essential	non-essential	essential	non-essential
541	gtrA	STM14_0652	618054	618416	362	non-essential	non-essential	non-essential	non-essential	essential	non-essential
542	unnamed_gene_224	STM14_0653	618678	618750	72	non-essential	non-essential	non-essential	non-essential	essential	non-essential
543	unnamed_gene_226	STM14_0655	619284	619613	329	non-essential	non-essential	non-essential	non-essential	essential	non-essential
544	unnamed_gene_227	STM14_0657	619952	620806	854	non-essential	non-essential	non-essential	non-essential	essential	non-essential
545	unnamed_gene_228	STM14_0658	621022	622347	1325	non-essential	non-essential	non-essential	non-essential	essential	non-essential
546	unnamed_gene_231	STM14_0661	622753	623313	560	non-essential	non-essential	non-essential	non-essential	essential	non-essential
547	unnamed_gene_232	STM14_0662	623392	624567	1175	non-essential	non-essential	non-essential	non-essential	essential	non-essential
548	pheP	STM14_0663	624893	626287	1394	non-essential	non-essential	non-essential	non-essential	essential	non-essential
549	apeE	STM14_0666	627887	629857	1970	non-essential	non-essential	non-essential	non-essential	essential	non-essential
550	unnamed_gene_234	STM14_0667	630024	632753	2729	non-essential	non-essential	non-essential	non-essential	essential	non-essential
551	unnamed_gene_235	STM14_0668	632881	633867	986	non-essential	non-essential	non-essential	non-essential	essential	non-essential
552	unnamed_gene_236	STM14_0669	633934	634977	1043	non-essential	non-essential	non-essential	non-essential	essential	non-essential
553	unnamed_gene_237	STM14_0670	635010	635864	854	non-essential	non-essential	non-essential	non-essential	essential	non-essential
554	unnamed_gene_238	STM14_0671	635867	636610	743	non-essential	non-essential	non-essential	non-essential	essential	non-essential
555	unnamed_gene_239	STM14_0672	636625	637095	470	non-essential	non-essential	non-essential	non-essential	essential	non-essential
556	unnamed_gene_240	STM14_0673	637073	637522	449	non-essential	non-essential	non-essential	non-essential	essential	non-essential
557	nfnB	STM14_0674	637722	638375	653	non-essential	non-essential	non-essential	non-essential	essential	non-essential
558	ybdF	STM14_0675	638472	638840	368	non-essential	non-essential	non-essential	non-essential	essential	non-essential
559	unnamed_gene_241	STM14_0676	638840	639421	581	non-essential	non-essential	non-essential	non-essential	essential	non-essential
560	unnamed_gene_242	STM14_0677	639577	639684	107	non-essential	non-essential	non-essential	non-essential	essential	non-essential
561	unnamed_gene_243	STM14_0678	639710	640051	341	non-essential	non-essential	non-essential	non-essential	essential	non-essential
562	ybdJ	STM14_0679	640057	640305	248	non-essential	non-essential	non-essential	non-essential	essential	non-essential
563	ybdK	STM14_0680	640372	641490	1118	non-essential	non-essential	non-essential	non-essential	essential	non-essential
564	entD	STM14_0681	641502	642206	704	non-essential	non-essential	non-essential	non-essential	essential	non-essential
565	fepA	STM14_0682	642252	644507	2255	non-essential	non-essential	non-essential	non-essential	essential	non-essential
566	unnamed_gene_244	STM14_0683	644504	644635	131	non-essential	non-essential	non-essential	non-essential	essential	non-essential
567	fes	STM14_0684	644696	645910	1214	non-essential	non-essential	non-essential	non-essential	essential	non-essential
568	ybdZ	STM14_0685	645941	646159	218	non-essential	non-essential	non-essential	non-essential	essential	non-essential
569	entF	STM14_0686	646156	650040	3884	non-essential	non-essential	non-essential	non-essential	essential	non-essential
570	fepC	STM14_0688	651479	652273	794	non-essential	non-essential	non-essential	non-essential	essential	non-essential
571	fepG	STM14_0689	652270	653259	989	non-essential	non-essential	non-essential	non-essential	essential	non-essential
572	fepD	STM14_0690	653259	654266	1007	non-essential	non-essential	non-essential	non-essential	essential	non-essential
573	ybdA	STM14_0691	654377	655621	1244	non-essential	non-essential	non-essential	non-essential	essential	non-essential
574	fepB	STM14_0692	655684	656640	956	non-essential	non-essential	non-essential	non-essential	essential	non-essential
575	entC	STM14_0693	656949	658124	1175	non-essential	non-essential	non-essential	non-essential	essential	non-essential
576	entE	STM14_0694	658134	659744	1610	non-essential	non-essential	non-essential	non-essential	essential	non-essential
577	entB	STM14_0695	659758	660615	857	non-essential	non-essential	non-essential	non-essential	essential	non-essential
578	entA	STM14_0696	660615	661370	755	non-essential	non-essential	non-essential	non-essential	essential	non-essential
579	ybdB	STM14_0697	661373	661786	413	non-essential	non-essential	non-essential	non-essential	essential	non-essential
580	unnamed_gene_245	STM14_0698	661861	661971	110	non-essential	non-essential	non-essential	non-essential	essential	non-essential
581	cstA	STM14_0699	661968	664073	2105	non-essential	non-essential	non-essential	non-essential	essential	non-essential
582	ybdD	STM14_0700	664137	664334	197	non-essential	non-essential	non-essential	non-essential	essential	non-essential
583	ybdH	STM14_0701	664370	665458	1088	non-essential	non-essential	non-essential	non-essential	essential	non-essential
584	ybdL	STM14_0702	665585	666745	1160	non-essential	non-essential	non-essential	non-essential	essential	non-essential
585	ybdM	STM14_0703	666746	667363	617	non-essential	non-essential	non-essential	non-essential	essential	non-essential
586	ybdN	STM14_0704	667336	668571	1235	non-essential	non-essential	non-essential	non-essential	essential	non-essential
587	dsbG	STM14_0706	669956	670702	746	non-essential	non-essential	non-essential	non-essential	essential	non-essential
588	ahpC	STM14_0707	671143	671706	563	non-essential	non-essential	non-essential	non-essential	essential	non-essential
589	ahpF	STM14_0708	671831	673513	1682	non-essential	non-essential	non-essential	non-essential	essential	non-essential
590	unnamed_gene_247	STM14_0710	674398	676677	2279	non-essential	non-essential	non-essential	non-essential	essential	non-essential
591	unnamed_gene_248	STM14_0711	676674	677033	359	non-essential	non-essential	non-essential	non-essential	essential	non-essential
592	unnamed_gene_249	STM14_0712	677033	677800	767	non-essential	non-essential	non-essential	non-essential	essential	non-essential
593	ybdQ	STM14_0713	677868	678296	428	non-essential	non-essential	non-essential	non-essential	essential	non-essential
594	unnamed_gene_250	STM14_0714	678228	678434	206	non-essential	non-essential	non-essential	non-essential	essential	non-essential
595	unnamed_gene_251	STM14_0715	678399	678539	140	non-essential	non-essential	non-essential	non-essential	essential	non-essential
596	ybdR	STM14_0716	678519	679757	1238	non-essential	non-essential	non-essential	non-essential	essential	non-essential
597	rnk	STM14_0717	679840	680250	410	non-essential	non-essential	non-essential	non-essential	essential	non-essential
598	rna	STM14_0718	680485	681291	806	non-essential	non-essential	non-essential	non-essential	essential	non-essential
599	citT	STM14_0719	681401	682864	1463	non-essential	non-essential	non-essential	non-essential	essential	non-essential
600	citG	STM14_0720	682902	683798	896	non-essential	non-essential	non-essential	non-essential	essential	non-essential
601	citX	STM14_0721	683770	684321	551	non-essential	non-essential	non-essential	non-essential	essential	non-essential
602	citF	STM14_0722	684325	685854	1529	non-essential	non-essential	non-essential	non-essential	essential	non-essential
603	citE	STM14_0723	685864	686772	908	non-essential	non-essential	non-essential	non-essential	essential	non-essential
604	citD	STM14_0724	686769	687065	296	non-essential	non-essential	non-essential	non-essential	essential	non-essential
605	citC	STM14_0725	687062	688138	1076	non-essential	non-essential	non-essential	non-essential	essential	non-essential
606	unnamed_gene_252	STM14_0726	688331	688513	182	non-essential	non-essential	non-essential	non-essential	essential	non-essential
607	dpiB	STM14_0727	688523	690184	1661	non-essential	non-essential	non-essential	non-essential	essential	non-essential
608	dpiA	STM14_0728	690153	690833	680	non-essential	non-essential	non-essential	non-essential	essential	non-essential
609	dcuC	STM14_0729	690887	692272	1385	non-essential	non-essential	non-essential	non-essential	essential	non-essential
610	unnamed_gene_253	STM14_0730	692333	692443	110	non-essential	non-essential	non-essential	non-essential	essential	non-essential
611	cspE	STM14_0732	693411	693620	209	non-essential	non-essential	non-essential	non-essential	essential	non-essential
612	ccrB	STM14_0733	693678	694061	383	non-essential	non-essential	non-essential	non-essential	essential	non-essential
613	ybeM	STM14_0734	694152	694940	788	non-essential	non-essential	non-essential	non-essential	essential	non-essential
614	unnamed_gene_254	STM14_0735	694969	695076	107	non-essential	non-essential	non-essential	non-essential	essential	non-essential
615	tatE	STM14_0736	695069	695272	203	non-essential	non-essential	non-essential	non-essential	essential	non-essential
616	lipA	STM14_0737	695358	696323	965	essential	essential	essential	essential	non-essential	essential
617	unnamed_gene_255	STM14_0738	696364	696498	134	non-essential	non-essential	essential	non-essential	non-essential	non-essential
618	ybeF	STM14_0739	696529	697482	953	non-essential	non-essential	non-essential	non-essential	essential	non-essential
619	lipB	STM14_0741	697784	698425	641	essential	non-essential	non-essential	non-essential	non-essential	non-essential
620	unnamed_gene_257	STM14_0742	698354	698719	365	non-essential	non-essential	non-essential	non-essential	essential	non-essential
621	ybeD	STM14_0743	698525	698788	263	non-essential	non-essential	essential	non-essential	non-essential	non-essential
622	dacA	STM14_0744	698897	700108	1211	non-essential	non-essential	non-essential	non-essential	essential	non-essential
623	unnamed_gene_258	STM14_0745	700128	700277	149	non-essential	non-essential	essential	non-essential	non-essential	non-essential
624	rlpA	STM14_0746	700248	701393	1145	non-essential	non-essential	non-essential	non-essential	essential	non-essential
625	mrdB	STM14_0747	701404	702516	1112	essential	essential	essential	essential	non-essential	essential
626	mrdA	STM14_0748	702519	704420	1901	essential	essential	non-essential	essential	non-essential	essential
627	ybeB	STM14_0750	704922	705239	317	non-essential	non-essential	non-essential	non-essential	essential	non-essential
628	cobC	STM14_0751	705568	706176	608	non-essential	non-essential	non-essential	non-essential	essential	non-essential
629	cobD	STM14_0752	706273	707367	1094	non-essential	non-essential	non-essential	non-essential	essential	non-essential
630	nadD	STM14_0753	707342	707983	641	non-essential	non-essential	non-essential	non-essential	essential	essential
631	holA	STM14_0754	707985	709016	1031	essential	essential	essential	essential	non-essential	essential
632	rlpB	STM14_0755	709016	709606	590	essential	essential	essential	essential	non-essential	essential
633	unnamed_gene_259	STM14_0756	709621	712446	2825	essential	essential	essential	essential	non-essential	essential
634	unnamed_gene_260	STM14_0757	712491	712781	290	non-essential	non-essential	non-essential	non-essential	essential	non-essential
635	unnamed_gene_261	STM14_0758	712798	713970	1172	non-essential	non-essential	non-essential	non-essential	essential	non-essential
636	unnamed_gene_262	STM14_0759	714020	714973	953	non-essential	non-essential	non-essential	non-essential	essential	non-essential
637	ybeL	STM14_0761	717062	717535	473	non-essential	non-essential	non-essential	non-essential	essential	non-essential
638	ybeR	STM14_0763	718694	719401	707	non-essential	non-essential	non-essential	non-essential	essential	non-essential
639	ybeS	STM14_0764	719398	720831	1433	non-essential	non-essential	non-essential	non-essential	essential	non-essential
640	ybeU	STM14_0765	720843	721539	696	non-essential	non-essential	non-essential	non-essential	essential	non-essential
641	ybeV	STM14_0766	721536	723008	1472	non-essential	non-essential	non-essential	non-essential	essential	non-essential
642	hscC	STM14_0767	723030	724709	1679	non-essential	non-essential	non-essential	non-essential	essential	non-essential
643	unnamed_gene_264	STM14_0768	724785	726023	1238	non-essential	non-essential	non-essential	non-essential	essential	non-essential
644	rihA	STM14_0769	726055	726990	935	non-essential	non-essential	non-essential	non-essential	essential	non-essential
645	gltL	STM14_0770	727107	727832	725	non-essential	non-essential	non-essential	non-essential	essential	non-essential
646	gltK	STM14_0771	727832	728506	674	non-essential	non-essential	non-essential	non-essential	essential	non-essential
647	gltJ	STM14_0772	728506	729246	740	non-essential	non-essential	non-essential	non-essential	essential	non-essential
648	gltI	STM14_0773	729406	730332	926	non-essential	non-essential	non-essential	non-essential	essential	non-essential
649	unnamed_gene_265	STM14_0774	730309	730596	287	non-essential	non-essential	essential	non-essential	non-essential	non-essential
650	lnt	STM14_0775	730669	732207	1538	essential	essential	essential	essential	non-essential	essential
651	ybeX	STM14_0776	732227	733105	878	essential	non-essential	non-essential	non-essential	essential	non-essential
652	unnamed_gene_266	STM14_0777	733102	733251	149	non-essential	non-essential	non-essential	non-essential	essential	non-essential
653	ybeY	STM14_0778	733263	733736	473	essential	essential	essential	non-essential	non-essential	non-essential
654	phoL	STM14_0779	733733	734818	1085	non-essential	non-essential	non-essential	non-essential	essential	non-essential
655	unnamed_gene_267	STM14_0780	734838	734957	119	non-essential	non-essential	essential	non-essential	non-essential	non-essential
656	miaB	STM14_0781	734984	736408	1424	non-essential	non-essential	non-essential	non-essential	essential	non-essential
657	ubiF	STM14_0782	736552	737727	1175	essential	essential	essential	essential	non-essential	essential
658	unnamed_gene_268	STM14_0783	737794	738369	575	non-essential	non-essential	non-essential	non-essential	essential	non-essential
659	glnX	STM14_0784	738505	738579	74	non-essential	non-essential	non-essential	non-essential	essential	non-essential
660	glnV	STM14_0785	738623	738697	74	non-essential	non-essential	non-essential	non-essential	essential	non-essential
661	metU	STM14_0786	738744	738820	76	non-essential	non-essential	non-essential	non-essential	essential	non-essential
662	glnW	STM14_0787	738836	738910	74	non-essential	non-essential	non-essential	non-essential	essential	non-essential
663	glnU	STM14_0788	738946	739020	74	non-essential	non-essential	essential	non-essential	non-essential	non-essential
664	leuW	STM14_0789	739044	739128	84	non-essential	non-essential	essential	non-essential	non-essential	non-essential
665	metT	STM14_0790	739137	739213	76	non-essential	non-essential	non-essential	non-essential	essential	non-essential
666	unnamed_gene_269	STM14_0791	739310	739477	167	non-essential	non-essential	essential	non-essential	non-essential	non-essential
667	asnB	STM14_0792	739436	741100	1664	non-essential	non-essential	non-essential	non-essential	essential	non-essential
668	nagD	STM14_0793	741390	742142	752	non-essential	non-essential	non-essential	non-essential	essential	non-essential
669	nagC	STM14_0794	742189	743409	1220	non-essential	non-essential	non-essential	non-essential	essential	non-essential
670	nagA	STM14_0795	743414	744568	1154	non-essential	non-essential	non-essential	non-essential	essential	non-essential
671	nagB	STM14_0796	744628	745428	800	non-essential	non-essential	non-essential	non-essential	essential	non-essential
672	unnamed_gene_270	STM14_0797	745470	745595	125	non-essential	non-essential	non-essential	non-essential	essential	non-essential
673	nagE	STM14_0798	745755	747707	1952	non-essential	non-essential	non-essential	non-essential	essential	non-essential
674	glnS	STM14_0799	747918	749585	1667	essential	essential	essential	essential	non-essential	essential
675	unnamed_gene_271	STM14_0800	749621	749734	113	non-essential	non-essential	essential	non-essential	non-essential	non-essential
676	unnamed_gene_272	STM14_0801	749864	750154	290	non-essential	non-essential	non-essential	non-essential	essential	non-essential
677	ybfM	STM14_0802	750031	751437	1406	non-essential	non-essential	non-essential	non-essential	essential	non-essential
678	ybfN	STM14_0803	751487	751819	332	non-essential	non-essential	non-essential	non-essential	essential	non-essential
679	citA	STM14_0804	751868	753172	1304	non-essential	non-essential	non-essential	non-essential	essential	non-essential
680	citB	STM14_0805	753223	754362	1139	non-essential	non-essential	non-essential	non-essential	essential	non-essential
681	unnamed_gene_273	STM14_0806	754349	755752	1403	non-essential	non-essential	non-essential	non-essential	essential	non-essential
682	unnamed_gene_274	STM14_0807	755850	756776	926	non-essential	non-essential	non-essential	non-essential	essential	non-essential
683	fur	STM14_0808	756891	757343	452	non-essential	non-essential	non-essential	non-essential	essential	non-essential
684	unnamed_gene_275	STM14_0809	757442	757591	149	non-essential	non-essential	essential	non-essential	non-essential	non-essential
685	fldA	STM14_0810	757625	758254	629	essential	essential	non-essential	essential	non-essential	non-essential
686	ybfE	STM14_0811	758318	758599	281	non-essential	non-essential	non-essential	non-essential	essential	non-essential
687	unnamed_gene_276	STM14_0812	758607	758720	113	non-essential	non-essential	non-essential	non-essential	essential	non-essential
688	ybfF	STM14_0813	758733	759503	770	non-essential	non-essential	non-essential	non-essential	essential	non-essential
689	seqA	STM14_0814	759655	760230	575	essential	non-essential	non-essential	non-essential	non-essential	non-essential
690	pgm	STM14_0815	760255	761895	1640	essential	essential	essential	essential	non-essential	essential
691	unnamed_gene_277	STM14_0816	762010	762495	485	non-essential	non-essential	non-essential	non-essential	essential	non-essential
692	potE	STM14_0817	762560	763879	1319	non-essential	non-essential	non-essential	non-essential	essential	non-essential
693	speF	STM14_0818	763876	766074	2198	non-essential	non-essential	non-essential	non-essential	essential	non-essential
694	unnamed_gene_278	STM14_0819	766193	766318	125	non-essential	non-essential	non-essential	non-essential	essential	non-essential
695	unnamed_gene_279	STM14_0820	766472	766585	113	non-essential	non-essential	non-essential	non-essential	essential	non-essential
696	kdpE	STM14_0821	766836	767513	677	non-essential	non-essential	non-essential	non-essential	essential	non-essential
697	kdpD	STM14_0822	767510	770194	2684	non-essential	non-essential	non-essential	non-essential	essential	non-essential
698	kdpC	STM14_0823	770191	770775	584	non-essential	non-essential	non-essential	non-essential	essential	non-essential
699	kdpB	STM14_0824	770784	772832	2048	non-essential	non-essential	non-essential	non-essential	essential	non-essential
700	kdpA	STM14_0825	772853	774621	1768	non-essential	non-essential	non-essential	non-essential	essential	non-essential
701	unnamed_gene_280	STM14_0826	774532	774729	197	non-essential	non-essential	non-essential	non-essential	essential	non-essential
702	ybfA	STM14_0827	774958	775164	206	non-essential	non-essential	non-essential	non-essential	essential	non-essential
703	phrB	STM14_0828	775275	776696	1421	essential	non-essential	non-essential	essential	essential	non-essential
704	ybgH	STM14_0829	776735	778330	1595	non-essential	non-essential	non-essential	non-essential	essential	non-essential
705	ybgI	STM14_0830	778545	779288	743	non-essential	non-essential	non-essential	non-essential	essential	non-essential
706	ybgJ	STM14_0831	779304	779960	656	non-essential	non-essential	non-essential	non-essential	essential	non-essential
707	ybgK	STM14_0832	779954	780886	932	non-essential	non-essential	non-essential	non-essential	essential	non-essential
708	ybgL	STM14_0833	780876	781610	734	non-essential	non-essential	non-essential	non-essential	essential	non-essential
709	unnamed_gene_282	STM14_0835	782125	782691	566	non-essential	non-essential	non-essential	non-essential	essential	non-essential
710	unnamed_gene_283	STM14_0836	783151	783486	335	non-essential	non-essential	non-essential	non-essential	essential	non-essential
711	unnamed_gene_284	STM14_0837	783488	784228	740	non-essential	non-essential	non-essential	non-essential	essential	non-essential
712	unnamed_gene_285	STM14_0838	784514	785665	1151	non-essential	non-essential	non-essential	non-essential	essential	non-essential
713	unnamed_gene_286	STM14_0839	785662	786558	896	non-essential	non-essential	non-essential	non-essential	essential	essential
714	unnamed_gene_287	STM14_0840	786571	787704	1133	essential	non-essential	non-essential	essential	essential	essential
715	unnamed_gene_288	STM14_0841	787833	788603	770	non-essential	non-essential	non-essential	non-essential	essential	non-essential
716	unnamed_gene_289	STM14_0842	788607	789317	710	non-essential	non-essential	non-essential	non-essential	essential	non-essential
717	unnamed_gene_290	STM14_0843	789411	791189	1778	essential	non-essential	non-essential	non-essential	essential	non-essential
718	unnamed_gene_291	STM14_0844	791382	792215	833	essential	essential	essential	essential	non-essential	essential
719	unnamed_gene_292	STM14_0845	792273	794168	1895	non-essential	non-essential	non-essential	non-essential	essential	non-essential
720	nei	STM14_0847	794422	795213	791	non-essential	non-essential	non-essential	non-essential	essential	non-essential
721	abrB	STM14_0848	795268	796314	1046	non-essential	non-essential	non-essential	non-essential	essential	non-essential
722	gltA	STM14_0849	796451	797734	1283	non-essential	non-essential	non-essential	non-essential	essential	non-essential
723	unnamed_gene_294	STM14_0850	797694	798080	386	non-essential	non-essential	non-essential	non-essential	essential	non-essential
724	sdhC	STM14_0851	798489	798878	389	non-essential	non-essential	non-essential	non-essential	essential	non-essential
725	sdhD	STM14_0852	798872	799219	347	non-essential	non-essential	non-essential	non-essential	essential	non-essential
726	sdhA	STM14_0853	799219	800985	1766	non-essential	non-essential	non-essential	non-essential	essential	non-essential
727	sdhB	STM14_0854	800999	801718	719	non-essential	non-essential	non-essential	essential	essential	non-essential
728	kgd	STM14_0855	802242	805043	2801	essential	essential	non-essential	essential	essential	essential
729	sucB	STM14_0856	805058	806266	1208	essential	non-essential	non-essential	essential	essential	non-essential
730	sucC	STM14_0857	806408	807574	1166	non-essential	non-essential	non-essential	essential	essential	non-essential
731	sucD	STM14_0858	807574	808443	869	non-essential	non-essential	non-essential	non-essential	essential	non-essential
732	unnamed_gene_295	STM14_0859	808472	808597	125	non-essential	non-essential	non-essential	non-essential	essential	non-essential
733	unnamed_gene_296	STM14_0860	809819	809962	143	non-essential	non-essential	non-essential	non-essential	essential	non-essential
734	cydA	STM14_0861	810026	811594	1568	essential	non-essential	non-essential	essential	non-essential	essential
735	cydB	STM14_0862	811610	812749	1139	essential	non-essential	non-essential	essential	non-essential	essential
736	ybgT	STM14_0863	812764	812877	113	non-essential	non-essential	non-essential	non-essential	essential	non-essential
737	unnamed_gene_297	STM14_0864	812877	813017	140	non-essential	non-essential	non-essential	non-essential	essential	non-essential
738	ybgE	STM14_0865	813014	813295	281	non-essential	non-essential	non-essential	non-essential	essential	non-essential
739	ybgC	STM14_0866	813524	813928	404	non-essential	non-essential	non-essential	non-essential	essential	non-essential
740	tolQ	STM14_0867	813925	814617	692	non-essential	non-essential	non-essential	non-essential	essential	non-essential
741	tolR	STM14_0868	814621	815049	428	non-essential	non-essential	non-essential	non-essential	essential	non-essential
742	tolA	STM14_0869	815114	816337	1223	essential	non-essential	non-essential	essential	essential	non-essential
743	tolB	STM14_0870	816461	817753	1292	non-essential	non-essential	non-essential	non-essential	essential	non-essential
744	pal	STM14_0871	817788	818312	524	non-essential	non-essential	non-essential	non-essential	essential	non-essential
745	ybgF	STM14_0872	818322	819110	788	non-essential	non-essential	non-essential	non-essential	essential	non-essential
746	unnamed_gene_298	STM14_0873	818715	819254	539	non-essential	non-essential	non-essential	non-essential	essential	non-essential
747	lysT	STM14_0874	819275	819350	75	non-essential	non-essential	non-essential	non-essential	essential	non-essential
748	valT	STM14_0875	819482	819557	75	non-essential	non-essential	non-essential	non-essential	essential	non-essential
749	lysW	STM14_0876	819561	819636	75	non-essential	non-essential	non-essential	non-essential	essential	non-essential
750	lysY	STM14_0877	819686	819761	75	non-essential	non-essential	non-essential	non-essential	essential	non-essential
751	unnamed_gene_299	STM14_0879	820227	820322	95	non-essential	non-essential	non-essential	non-essential	essential	non-essential
752	nadA	STM14_0880	820575	821618	1043	non-essential	non-essential	non-essential	non-essential	essential	non-essential
753	pnuC	STM14_0881	821643	822362	719	non-essential	non-essential	non-essential	non-essential	essential	non-essential
754	ybgR	STM14_0882	822359	823297	938	non-essential	non-essential	non-essential	non-essential	essential	non-essential
755	ybgS	STM14_0883	823408	823794	386	non-essential	non-essential	non-essential	non-essential	essential	non-essential
756	aroG	STM14_0884	823985	825166	1181	non-essential	non-essential	non-essential	non-essential	essential	non-essential
757	unnamed_gene_302	STM14_0887	826795	827685	890	non-essential	non-essential	non-essential	non-essential	essential	non-essential
758	unnamed_gene_303	STM14_0888	827686	828669	983	non-essential	non-essential	non-essential	non-essential	essential	non-essential
759	unnamed_gene_304	STM14_0889	828913	830160	1247	non-essential	non-essential	non-essential	essential	essential	essential
760	dcoA	STM14_0891	830471	832246	1775	non-essential	non-essential	non-essential	non-essential	essential	non-essential
761	dcoB	STM14_0892	832259	833560	1301	non-essential	non-essential	non-essential	non-essential	essential	non-essential
762	unnamed_gene_305	STM14_0893	833679	834377	698	non-essential	non-essential	non-essential	non-essential	essential	non-essential
763	unnamed_gene_306	STM14_0894	834757	835836	1079	non-essential	non-essential	non-essential	non-essential	essential	non-essential
764	unnamed_gene_307	STM14_0895	835836	836612	776	non-essential	non-essential	non-essential	non-essential	essential	non-essential
765	gpmA	STM14_0896	836703	837455	752	non-essential	non-essential	non-essential	non-essential	essential	non-essential
766	unnamed_gene_308	STM14_0897	837473	837664	191	non-essential	non-essential	non-essential	non-essential	essential	non-essential
767	galM	STM14_0898	837679	838719	1040	non-essential	non-essential	non-essential	non-essential	essential	non-essential
768	galK	STM14_0899	838713	839861	1148	non-essential	non-essential	non-essential	non-essential	essential	non-essential
769	galT	STM14_0900	839864	840910	1046	non-essential	non-essential	non-essential	non-essential	essential	non-essential
770	galE	STM14_0901	840921	841937	1016	non-essential	non-essential	non-essential	non-essential	essential	non-essential
771	unnamed_gene_310	STM14_0903	843123	843230	107	non-essential	non-essential	non-essential	non-essential	essential	non-essential
772	modF	STM14_0904	843239	844714	1475	non-essential	non-essential	non-essential	non-essential	essential	non-essential
773	modE	STM14_0905	844782	845570	788	non-essential	non-essential	non-essential	non-essential	essential	non-essential
774	unnamed_gene_311	STM14_0906	845597	845848	251	non-essential	non-essential	non-essential	non-essential	essential	non-essential
775	modA	STM14_0907	846015	846788	773	non-essential	non-essential	non-essential	non-essential	essential	non-essential
776	modB	STM14_0908	846788	847477	689	non-essential	non-essential	non-essential	non-essential	essential	non-essential
777	modC	STM14_0909	847480	848538	1058	non-essential	non-essential	non-essential	non-essential	essential	non-essential
778	ybhA	STM14_0910	848539	849357	818	non-essential	non-essential	non-essential	non-essential	essential	non-essential
779	ybhE	STM14_0911	849521	850516	995	non-essential	non-essential	non-essential	non-essential	essential	non-essential
780	ybhC	STM14_0912	850660	851943	1283	non-essential	non-essential	non-essential	non-essential	essential	non-essential
781	hutI	STM14_0913	852181	853404	1223	non-essential	non-essential	non-essential	non-essential	essential	non-essential
782	hutG	STM14_0914	853401	854342	941	non-essential	non-essential	non-essential	non-essential	essential	non-essential
783	hutC	STM14_0915	854387	855112	725	non-essential	non-essential	non-essential	non-essential	essential	non-essential
784	hutU	STM14_0916	855309	856994	1685	non-essential	non-essential	non-essential	non-essential	essential	non-essential
785	hutH	STM14_0917	856996	858516	1520	non-essential	non-essential	non-essential	non-essential	essential	non-essential
786	ybhB	STM14_0918	858601	859077	476	non-essential	non-essential	non-essential	non-essential	essential	non-essential
787	bioA	STM14_0919	859135	860424	1289	non-essential	non-essential	non-essential	non-essential	essential	non-essential
788	bioB	STM14_0920	860511	861551	1040	non-essential	non-essential	non-essential	non-essential	essential	non-essential
789	bioF	STM14_0921	861548	862705	1157	non-essential	non-essential	non-essential	non-essential	essential	non-essential
790	bioC	STM14_0922	862689	863444	755	non-essential	non-essential	non-essential	non-essential	essential	non-essential
791	bioD_1	STM14_0923	863437	864123	686	non-essential	non-essential	non-essential	non-essential	essential	non-essential
792	unnamed_gene_312	STM14_0924	864209	864493	284	non-essential	non-essential	essential	non-essential	non-essential	non-essential
793	unnamed_gene_313	STM14_0925	864550	864777	227	non-essential	non-essential	non-essential	non-essential	essential	non-essential
794	uvrB	STM14_0926	864774	866795	2021	non-essential	non-essential	non-essential	non-essential	essential	non-essential
795	ybhK	STM14_0929	869674	870582	908	non-essential	non-essential	non-essential	non-essential	essential	non-essential
796	moaA	STM14_0930	870979	871968	989	non-essential	non-essential	non-essential	non-essential	essential	non-essential
797	moaB	STM14_0931	871990	872502	512	non-essential	non-essential	non-essential	non-essential	essential	non-essential
798	moaC	STM14_0932	872505	872990	485	non-essential	non-essential	non-essential	non-essential	essential	non-essential
799	moaD	STM14_0933	872983	873228	245	non-essential	non-essential	essential	non-essential	non-essential	non-essential
800	moaE	STM14_0934	873230	873682	452	non-essential	non-essential	non-essential	non-essential	essential	non-essential
801	ybhL	STM14_0935	873730	874434	704	non-essential	non-essential	non-essential	non-essential	essential	non-essential
802	ybhN	STM14_0941	877202	878164	962	non-essential	non-essential	non-essential	non-essential	essential	non-essential
803	ybhO	STM14_0942	878164	879405	1241	non-essential	non-essential	non-essential	non-essential	essential	non-essential
804	ybhP	STM14_0943	879402	880160	758	non-essential	non-essential	non-essential	non-essential	essential	non-essential
805	ybhQ	STM14_0944	880293	880703	410	non-essential	non-essential	non-essential	non-essential	essential	non-essential
806	ybhR	STM14_0945	880665	881771	1106	non-essential	non-essential	non-essential	non-essential	essential	non-essential
807	unnamed_gene_318	STM14_0946	881747	881884	137	non-essential	non-essential	non-essential	non-essential	essential	non-essential
808	ybhS	STM14_0947	881887	883017	1130	non-essential	non-essential	non-essential	non-essential	essential	non-essential
809	ybhF	STM14_0948	883010	884746	1736	non-essential	non-essential	non-essential	essential	essential	non-essential
810	unnamed_gene_319	STM14_0949	884739	885734	995	non-essential	non-essential	non-essential	non-essential	essential	non-essential
811	ybiH	STM14_0950	885734	886408	674	non-essential	non-essential	non-essential	non-essential	essential	non-essential
812	rhlE	STM14_0951	886638	888002	1364	non-essential	non-essential	non-essential	non-essential	essential	non-essential
813	unnamed_gene_320	STM14_0952	888006	888110	104	non-essential	non-essential	non-essential	non-essential	essential	non-essential
814	dinG	STM14_0953	888210	890354	2144	non-essential	non-essential	non-essential	non-essential	essential	non-essential
815	ybiB	STM14_0954	890384	891358	974	non-essential	non-essential	non-essential	non-essential	essential	non-essential
816	ybiJ	STM14_0955	891514	891774	260	non-essential	non-essential	non-essential	non-essential	essential	non-essential
817	unnamed_gene_321	STM14_0956	891948	892067	119	non-essential	non-essential	non-essential	non-essential	essential	non-essential
818	ybiI	STM14_0957	892059	892325	266	non-essential	non-essential	non-essential	non-essential	essential	non-essential
819	unnamed_gene_322	STM14_0958	892325	892444	119	non-essential	non-essential	essential	non-essential	non-essential	non-essential
820	ybiN	STM14_0959	892530	893456	926	non-essential	non-essential	non-essential	non-essential	essential	non-essential
821	ybiO	STM14_0960	893453	895675	2222	non-essential	non-essential	non-essential	non-essential	essential	non-essential
822	unnamed_gene_323	STM14_0961	895674	895811	137	non-essential	non-essential	non-essential	non-essential	essential	non-essential
823	glnQ	STM14_0962	895794	896516	722	non-essential	non-essential	non-essential	non-essential	essential	non-essential
824	glnP	STM14_0963	896513	897172	659	non-essential	non-essential	non-essential	non-essential	essential	non-essential
825	glnH	STM14_0964	897316	898062	746	non-essential	non-essential	non-essential	non-essential	essential	non-essential
826	unnamed_gene_324	STM14_0965	898059	898181	122	non-essential	non-essential	essential	non-essential	non-essential	non-essential
827	dps	STM14_0966	898539	899042	503	non-essential	non-essential	non-essential	non-essential	essential	non-essential
828	unnamed_gene_325	STM14_0967	899158	899316	158	non-essential	non-essential	essential	non-essential	non-essential	non-essential
829	ybiF	STM14_0968	899345	900232	887	non-essential	non-essential	non-essential	non-essential	essential	non-essential
830	unnamed_gene_326	STM14_0969	900254	900415	161	non-essential	non-essential	non-essential	non-essential	essential	non-essential
831	unnamed_gene_327	STM14_0970	900375	900506	131	non-essential	non-essential	essential	non-essential	non-essential	non-essential
832	ompX	STM14_0971	900586	901101	515	non-essential	non-essential	non-essential	non-essential	essential	non-essential
833	ybiP	STM14_0972	901164	902744	1580	non-essential	non-essential	non-essential	non-essential	essential	non-essential
834	unnamed_gene_328	STM14_0973	902910	903080	170	non-essential	non-essential	essential	non-essential	non-essential	non-essential
835	unnamed_gene_329	STM14_0974	903009	903137	128	non-essential	non-essential	non-essential	non-essential	essential	non-essential
836	unnamed_gene_330	STM14_0975	903323	903796	473	non-essential	non-essential	non-essential	non-essential	essential	non-essential
837	ybiR	STM14_0976	903793	904905	1112	non-essential	non-essential	non-essential	non-essential	essential	non-essential
838	ybiS	STM14_0977	904949	905869	920	non-essential	non-essential	non-essential	non-essential	essential	non-essential
839	ybiT	STM14_0978	906088	907680	1592	non-essential	non-essential	non-essential	non-essential	essential	non-essential
840	ybiU	STM14_0981	909985	911250	1265	non-essential	non-essential	non-essential	non-essential	essential	non-essential
841	unnamed_gene_332	STM14_0982	911396	911509	113	non-essential	non-essential	essential	non-essential	non-essential	non-essential
842	ybiV(1)	STM14_0983	911512	912321	809	non-essential	non-essential	non-essential	non-essential	essential	non-essential
843	pflF	STM14_0984	912399	914831	2432	non-essential	non-essential	non-essential	non-essential	essential	non-essential
844	pflE	STM14_0985	914837	915736	899	non-essential	non-essential	non-essential	non-essential	essential	non-essential
845	unnamed_gene_333	STM14_0986	915878	916033	155	non-essential	non-essential	non-essential	non-essential	essential	non-essential
846	moeB	STM14_0987	916014	916763	749	non-essential	non-essential	non-essential	non-essential	essential	non-essential
847	moeA	STM14_0988	916763	918004	1241	non-essential	non-essential	non-essential	essential	essential	non-essential
848	unnamed_gene_334	STM14_0989	917997	918137	140	non-essential	non-essential	non-essential	non-essential	essential	non-essential
849	ybiK	STM14_0990	918201	919142	941	non-essential	non-essential	non-essential	non-essential	essential	non-essential
850	yliA	STM14_0991	919153	921024	1871	non-essential	non-essential	non-essential	non-essential	essential	non-essential
851	yliB	STM14_0992	921057	922595	1538	non-essential	non-essential	non-essential	non-essential	essential	non-essential
852	yliC	STM14_0993	922656	923576	920	non-essential	non-essential	non-essential	non-essential	essential	non-essential
853	yliD	STM14_0994	923579	924490	911	non-essential	non-essential	non-essential	non-essential	essential	non-essential
854	unnamed_gene_335	STM14_0995	924480	924599	119	non-essential	non-essential	essential	non-essential	non-essential	non-essential
855	yliG	STM14_0996	924581	925906	1325	non-essential	non-essential	non-essential	non-essential	essential	non-essential
856	unnamed_gene_336	STM14_0997	925933	926067	134	non-essential	non-essential	essential	non-essential	non-essential	non-essential
857	bssR	STM14_0998	926137	926520	383	non-essential	non-essential	non-essential	non-essential	essential	non-essential
858	unnamed_gene_337	STM14_0999	926622	926762	140	non-essential	non-essential	non-essential	non-essential	essential	non-essential
859	unnamed_gene_338	STM14_1000	926970	927134	164	non-essential	non-essential	non-essential	non-essential	essential	non-essential
860	unnamed_gene_339	STM14_1001	927233	927748	515	non-essential	non-essential	non-essential	non-essential	essential	non-essential
861	unnamed_gene_340	STM14_1002	927666	928520	854	non-essential	non-essential	non-essential	non-essential	essential	non-essential
862	unnamed_gene_344	STM14_1006	931103	931243	140	non-essential	non-essential	essential	non-essential	non-essential	non-essential
863	unnamed_gene_348	STM14_1010	934780	934917	137	non-essential	non-essential	non-essential	non-essential	essential	non-essential
864	yliJ	STM14_1012	935679	936305	626	non-essential	non-essential	non-essential	non-essential	essential	non-essential
865	dacC	STM14_1013	936549	937751	1202	non-essential	non-essential	non-essential	non-essential	essential	non-essential
866	deoR	STM14_1014	937796	938554	758	non-essential	non-essential	non-essential	non-essential	essential	non-essential
867	ybjG	STM14_1015	938626	939234	608	non-essential	non-essential	non-essential	non-essential	essential	non-essential
868	mdfA	STM14_1016	939547	940779	1232	non-essential	non-essential	non-essential	non-essential	essential	non-essential
869	unnamed_gene_349	STM14_1017	940833	941648	815	non-essential	non-essential	non-essential	non-essential	essential	non-essential
870	unnamed_gene_350	STM14_1018	941645	942856	1211	non-essential	non-essential	non-essential	non-essential	essential	non-essential
871	unnamed_gene_351	STM14_1019	942902	943027	125	non-essential	non-essential	essential	non-essential	non-essential	non-essential
872	unnamed_gene_352	STM14_1020	943024	943644	620	non-essential	non-essential	non-essential	non-essential	essential	non-essential
873	unnamed_gene_353	STM14_1021	943761	945446	1685	non-essential	non-essential	non-essential	essential	essential	non-essential
874	ybjM	STM14_1022	945717	946094	377	non-essential	non-essential	non-essential	non-essential	essential	non-essential
875	grxA	STM14_1023	946126	946389	263	non-essential	non-essential	non-essential	non-essential	essential	non-essential
876	ybjC	STM14_1024	946559	946849	290	non-essential	non-essential	non-essential	non-essential	essential	non-essential
877	mdaA	STM14_1025	946833	947555	722	non-essential	non-essential	non-essential	non-essential	essential	non-essential
878	rimK	STM14_1026	947613	948515	902	non-essential	non-essential	non-essential	non-essential	essential	non-essential
879	ybjN	STM14_1027	948612	949088	476	non-essential	non-essential	non-essential	non-essential	essential	non-essential
880	potF	STM14_1028	949437	950549	1112	non-essential	non-essential	non-essential	non-essential	essential	non-essential
881	potG	STM14_1029	950637	951770	1133	non-essential	non-essential	non-essential	non-essential	essential	non-essential
882	potH	STM14_1030	951780	952733	953	non-essential	non-essential	non-essential	non-essential	essential	non-essential
883	potI	STM14_1031	952730	953575	845	non-essential	non-essential	non-essential	non-essential	essential	non-essential
884	ybjO	STM14_1032	953649	954122	473	non-essential	non-essential	non-essential	non-essential	essential	non-essential
885	rumB	STM14_1033	954165	955295	1130	non-essential	non-essential	non-essential	non-essential	essential	non-essential
886	unnamed_gene_356	STM14_1037	957281	958768	1487	non-essential	non-essential	non-essential	non-essential	essential	non-essential
887	unnamed_gene_357	STM14_1038	958765	958965	200	non-essential	non-essential	non-essential	non-essential	essential	non-essential
888	artJ	STM14_1039	958987	959718	731	non-essential	non-essential	non-essential	non-essential	essential	non-essential
889	artM	STM14_1040	959955	960623	668	non-essential	non-essential	non-essential	non-essential	essential	non-essential
890	artQ	STM14_1041	960623	961339	716	non-essential	non-essential	non-essential	non-essential	essential	non-essential
891	artI	STM14_1042	961346	962077	731	non-essential	non-essential	non-essential	non-essential	essential	non-essential
892	artP	STM14_1043	962095	962823	728	non-essential	non-essential	non-essential	non-essential	essential	non-essential
893	ybjP	STM14_1044	963053	963568	515	non-essential	non-essential	non-essential	non-essential	essential	non-essential
894	orfB	STM14_1045	963696	964019	323	non-essential	non-essential	non-essential	non-essential	essential	non-essential
895	ybjR	STM14_1046	964016	964846	830	non-essential	non-essential	non-essential	non-essential	essential	non-essential
896	unnamed_gene_358	STM14_1047	964843	965856	1013	non-essential	non-essential	non-essential	non-essential	essential	non-essential
897	ybjT	STM14_1048	965952	967385	1433	non-essential	non-essential	non-essential	non-essential	essential	non-essential
898	ltaA	STM14_1049	967396	968397	1001	non-essential	non-essential	non-essential	non-essential	essential	non-essential
899	poxB	STM14_1050	968436	970154	1718	non-essential	non-essential	non-essential	non-essential	essential	non-essential
900	hcr	STM14_1051	970312	971283	971	non-essential	non-essential	non-essential	non-essential	essential	non-essential
901	hcp	STM14_1052	971292	972944	1652	non-essential	non-essential	non-essential	non-essential	essential	non-essential
902	unnamed_gene_359	STM14_1053	972908	973111	203	non-essential	non-essential	non-essential	non-essential	essential	non-essential
903	ybjE	STM14_1054	973088	973987	899	non-essential	non-essential	non-essential	non-essential	essential	non-essential
904	unnamed_gene_360	STM14_1055	973986	974153	167	non-essential	non-essential	non-essential	non-essential	essential	non-essential
905	ybjD	STM14_1056	974189	975847	1658	non-essential	non-essential	non-essential	non-essential	essential	non-essential
906	ybjX	STM14_1057	975844	976812	968	non-essential	non-essential	non-essential	non-essential	essential	non-essential
907	ybjY	STM14_1058	976940	978058	1118	non-essential	non-essential	non-essential	non-essential	essential	non-essential
908	ybjZ	STM14_1059	978055	980001	1946	non-essential	non-essential	non-essential	non-essential	essential	non-essential
909	unnamed_gene_361	STM14_1060	980013	980138	125	non-essential	non-essential	essential	non-essential	non-essential	non-essential
910	unnamed_gene_362	STM14_1061	980033	980176	143	non-essential	non-essential	non-essential	non-essential	essential	non-essential
911	cspD	STM14_1062	980131	980352	221	non-essential	non-essential	non-essential	non-essential	essential	non-essential
912	clpS	STM14_1063	980676	980996	320	non-essential	non-essential	non-essential	non-essential	essential	non-essential
913	clpA	STM14_1064	981027	983303	2276	non-essential	non-essential	non-essential	essential	essential	non-essential
914	unnamed_gene_364	STM14_1067	984062	984343	281	non-essential	non-essential	non-essential	non-essential	essential	non-essential
915	unnamed_gene_365	STM14_1068	984416	985099	683	non-essential	non-essential	non-essential	non-essential	essential	non-essential
916	unnamed_gene_366	STM14_1069	985102	985260	158	non-essential	non-essential	non-essential	non-essential	essential	non-essential
917	unnamed_gene_367	STM14_1070	985270	985671	401	non-essential	non-essential	non-essential	non-essential	essential	non-essential
918	serW	STM14_1071	985772	985859	87	non-essential	non-essential	non-essential	non-essential	essential	non-essential
919	unnamed_gene_368	STM14_1072	986008	986685	677	non-essential	non-essential	non-essential	non-essential	essential	non-essential
920	unnamed_gene_369	STM14_1073	986705	987565	860	non-essential	non-essential	non-essential	non-essential	essential	non-essential
921	unnamed_gene_370	STM14_1074	987674	988585	911	essential	non-essential	non-essential	essential	essential	non-essential
922	infA	STM14_1075	988676	988894	218	non-essential	non-essential	essential	non-essential	non-essential	non-essential
923	unnamed_gene_371	STM14_1076	988822	989205	383	non-essential	non-essential	non-essential	non-essential	essential	non-essential
924	aat	STM14_1077	989206	989910	704	non-essential	non-essential	non-essential	non-essential	essential	non-essential
925	cydC	STM14_1078	989955	991676	1721	essential	essential	non-essential	essential	non-essential	essential
926	cydD	STM14_1079	991677	993443	1766	essential	essential	non-essential	essential	non-essential	essential
927	trxB	STM14_1080	993557	994525	968	non-essential	non-essential	non-essential	non-essential	essential	non-essential
928	unnamed_gene_372	STM14_1081	994689	994946	257	non-essential	non-essential	non-essential	non-essential	essential	non-essential
929	unnamed_gene_373	STM14_1082	994867	995142	275	non-essential	non-essential	non-essential	non-essential	essential	non-essential
930	lrp	STM14_1083	995071	995565	494	non-essential	non-essential	non-essential	non-essential	essential	non-essential
931	ftsK	STM14_1084	995700	999785	4085	essential	essential	non-essential	essential	non-essential	essential
932	lolA	STM14_1085	999925	1000539	614	essential	essential	essential	essential	non-essential	essential
933	ycaJ	STM14_1086	1000549	1001892	1343	non-essential	non-essential	non-essential	non-essential	essential	non-essential
934	unnamed_gene_374	STM14_1087	1001941	1002111	170	non-essential	non-essential	essential	non-essential	non-essential	essential
935	serS	STM14_1088	1002151	1003443	1292	essential	essential	essential	essential	non-essential	essential
936	dmsA	STM14_1089	1003680	1006124	2444	non-essential	non-essential	non-essential	non-essential	essential	non-essential
937	dmsB	STM14_1090	1006135	1006752	617	non-essential	non-essential	non-essential	non-essential	essential	non-essential
938	dmsC	STM14_1091	1006754	1007617	863	non-essential	non-essential	non-essential	non-essential	essential	non-essential
939	unnamed_gene_375	STM14_1092	1007647	1007754	107	non-essential	non-essential	essential	non-essential	non-essential	non-essential
940	unnamed_gene_376	STM14_1093	1007837	1007968	131	non-essential	non-essential	essential	non-essential	non-essential	non-essential
941	ycaD	STM14_1094	1007967	1009115	1148	non-essential	non-essential	non-essential	non-essential	essential	non-essential
942	pflA	STM14_1096	1011047	1011844	797	non-essential	non-essential	non-essential	non-essential	essential	non-essential
943	unnamed_gene_378	STM14_1098	1012420	1013379	959	non-essential	non-essential	non-essential	non-essential	essential	non-essential
944	pflB	STM14_1099	1013455	1015737	2282	non-essential	non-essential	non-essential	non-essential	essential	non-essential
945	focA	STM14_1100	1015797	1016774	977	non-essential	non-essential	non-essential	non-essential	essential	non-essential
946	ycaO	STM14_1101	1017059	1018819	1760	non-essential	non-essential	non-essential	non-essential	essential	non-essential
947	unnamed_gene_379	STM14_1102	1018831	1018959	128	non-essential	non-essential	essential	non-essential	non-essential	non-essential
948	ycaP	STM14_1103	1018956	1019648	692	non-essential	non-essential	non-essential	non-essential	essential	non-essential
949	unnamed_gene_380	STM14_1104	1019641	1019754	113	non-essential	non-essential	non-essential	non-essential	essential	non-essential
950	serC	STM14_1105	1019834	1020922	1088	non-essential	non-essential	non-essential	non-essential	essential	non-essential
951	aroA	STM14_1106	1020993	1022276	1283	non-essential	non-essential	non-essential	non-essential	essential	non-essential
952	ycaL	STM14_1107	1022419	1023180	761	non-essential	non-essential	non-essential	non-essential	essential	non-essential
953	unnamed_gene_381	STM14_1108	1023127	1023381	254	non-essential	non-essential	non-essential	non-essential	essential	non-essential
954	cmk	STM14_1109	1023353	1024036	683	non-essential	non-essential	non-essential	non-essential	essential	non-essential
955	rpsA	STM14_1110	1024150	1025823	1673	essential	essential	non-essential	essential	non-essential	essential
956	ihfB	STM14_1111	1025979	1026263	284	non-essential	non-essential	non-essential	non-essential	essential	non-essential
957	ycaI	STM14_1112	1026487	1028757	2270	non-essential	non-essential	non-essential	non-essential	essential	non-essential
958	msbA	STM14_1113	1028794	1030542	1748	essential	essential	non-essential	essential	non-essential	essential
959	lpxK	STM14_1114	1030539	1031516	977	essential	essential	essential	essential	non-essential	essential
960	ycaQ	STM14_1115	1031560	1032792	1232	non-essential	non-essential	non-essential	non-essential	essential	essential
961	ycaR	STM14_1116	1032844	1033026	182	non-essential	non-essential	non-essential	non-essential	essential	non-essential
962	kdsB	STM14_1117	1033023	1033769	746	essential	essential	essential	essential	non-essential	essential
963	unnamed_gene_382	STM14_1118	1033792	1033944	152	non-essential	non-essential	non-essential	non-essential	essential	non-essential
964	unnamed_gene_383	STM14_1119	1033980	1034873	893	non-essential	non-essential	non-essential	non-essential	essential	non-essential
965	ycbC	STM14_1120	1034853	1035629	776	non-essential	non-essential	non-essential	non-essential	essential	non-essential
966	smtA	STM14_1121	1035765	1036568	803	non-essential	non-essential	non-essential	non-essential	essential	non-essential
967	mukF	STM14_1122	1036561	1037883	1322	essential	essential	essential	essential	non-essential	essential
968	mukE	STM14_1123	1037864	1038568	704	essential	essential	essential	essential	non-essential	essential
969	mukB	STM14_1124	1038568	1043034	4466	essential	essential	essential	essential	non-essential	essential
970	ycbB	STM14_1125	1043379	1045220	1841	essential	non-essential	non-essential	essential	essential	non-essential
971	ycbK	STM14_1126	1045480	1046028	548	non-essential	non-essential	non-essential	non-essential	essential	non-essential
972	ycbL	STM14_1127	1046056	1046703	647	non-essential	non-essential	non-essential	non-essential	essential	non-essential
973	aspC	STM14_1128	1046765	1047955	1190	non-essential	non-essential	non-essential	non-essential	essential	non-essential
974	unnamed_gene_384	STM14_1129	1047995	1048126	131	non-essential	non-essential	essential	non-essential	non-essential	non-essential
975	ompF	STM14_1130	1048140	1049231	1091	non-essential	non-essential	non-essential	non-essential	essential	non-essential
976	unnamed_gene_385	STM14_1131	1049521	1049673	152	non-essential	non-essential	essential	non-essential	non-essential	non-essential
977	asnS	STM14_1132	1049838	1051238	1400	essential	essential	essential	essential	non-essential	essential
978	unnamed_gene_386	STM14_1133	1051307	1051426	119	non-essential	non-essential	non-essential	non-essential	essential	non-essential
979	unnamed_gene_387	STM14_1134	1051439	1051900	461	non-essential	non-essential	non-essential	non-essential	essential	non-essential
980	unnamed_gene_388	STM14_1135	1051897	1052118	221	non-essential	non-essential	non-essential	non-essential	essential	non-essential
981	unnamed_gene_390	STM14_1137	1053504	1053662	158	non-essential	non-essential	essential	non-essential	non-essential	non-essential
982	pncB	STM14_1139	1055190	1056392	1202	non-essential	non-essential	non-essential	non-essential	essential	non-essential
983	unnamed_gene_392	STM14_1140	1056587	1057879	1292	non-essential	non-essential	non-essential	non-essential	essential	non-essential
984	unnamed_gene_393	STM14_1141	1057924	1058172	248	non-essential	non-essential	essential	non-essential	non-essential	non-essential
985	unnamed_gene_394	STM14_1142	1058213	1058452	239	non-essential	non-essential	non-essential	non-essential	essential	non-essential
986	unnamed_gene_395	STM14_1143	1058495	1059604	1109	non-essential	non-essential	non-essential	non-essential	essential	non-essential
987	unnamed_gene_396	STM14_1144	1059615	1062500	2885	non-essential	non-essential	non-essential	non-essential	essential	non-essential
988	unnamed_gene_399	STM14_1147	1063099	1063359	260	non-essential	non-essential	non-essential	non-essential	essential	non-essential
989	unnamed_gene_400	STM14_1148	1063409	1063819	410	essential	essential	essential	non-essential	non-essential	non-essential
990	unnamed_gene_401	STM14_1149	1063939	1064178	239	non-essential	non-essential	non-essential	non-essential	essential	non-essential
991	unnamed_gene_402	STM14_1150	1064144	1064518	374	non-essential	non-essential	non-essential	non-essential	essential	non-essential
992	unnamed_gene_403	STM14_1151	1064603	1065586	983	non-essential	non-essential	non-essential	non-essential	essential	non-essential
993	unnamed_gene_404	STM14_1152	1065589	1066338	749	non-essential	non-essential	non-essential	non-essential	essential	non-essential
994	unnamed_gene_405	STM14_1153	1066349	1066696	347	non-essential	non-essential	non-essential	non-essential	essential	non-essential
995	unnamed_gene_406	STM14_1154	1066693	1067004	311	non-essential	non-essential	non-essential	non-essential	essential	non-essential
996	unnamed_gene_407	STM14_1155	1067082	1067372	290	non-essential	non-essential	non-essential	non-essential	essential	non-essential
997	unnamed_gene_410	STM14_1158	1068313	1068915	602	non-essential	non-essential	non-essential	non-essential	essential	non-essential
998	unnamed_gene_411	STM14_1159	1068921	1069121	200	non-essential	non-essential	non-essential	non-essential	essential	non-essential
999	unnamed_gene_412	STM14_1160	1069124	1069735	611	non-essential	non-essential	non-essential	non-essential	essential	non-essential
1000	unnamed_gene_413	STM14_1161	1069732	1069878	146	non-essential	non-essential	non-essential	non-essential	essential	non-essential
1001	unnamed_gene_414	STM14_1162	1069868	1070665	797	non-essential	non-essential	non-essential	non-essential	essential	non-essential
1002	unnamed_gene_415	STM14_1163	1070732	1071049	317	non-essential	non-essential	non-essential	non-essential	essential	non-essential
1003	unnamed_gene_416	STM14_1164	1071223	1071348	125	non-essential	non-essential	non-essential	non-essential	essential	non-essential
1004	unnamed_gene_417	STM14_1165	1071484	1071933	449	non-essential	non-essential	non-essential	non-essential	essential	non-essential
1005	unnamed_gene_419	STM14_1168	1073569	1074021	452	non-essential	non-essential	non-essential	non-essential	essential	non-essential
1006	unnamed_gene_420	STM14_1169	1074039	1074518	479	non-essential	non-essential	non-essential	non-essential	essential	non-essential
1007	unnamed_gene_421	STM14_1170	1074726	1075259	533	non-essential	non-essential	non-essential	non-essential	essential	non-essential
1008	unnamed_gene_422	STM14_1171	1075216	1077354	2138	non-essential	non-essential	non-essential	non-essential	essential	non-essential
1009	unnamed_gene_423	STM14_1172	1077554	1079101	1547	non-essential	non-essential	non-essential	essential	essential	non-essential
1010	unnamed_gene_424	STM14_1173	1079025	1081106	2081	non-essential	non-essential	non-essential	non-essential	essential	non-essential
1011	unnamed_gene_425	STM14_1174	1081197	1081520	323	non-essential	non-essential	non-essential	non-essential	essential	non-essential
1012	unnamed_gene_426	STM14_1175	1081513	1081812	299	non-essential	non-essential	non-essential	non-essential	essential	non-essential
1013	unnamed_gene_427	STM14_1176	1081793	1082359	566	non-essential	non-essential	non-essential	non-essential	essential	non-essential
1014	unnamed_gene_428	STM14_1177	1082356	1082757	401	non-essential	non-essential	non-essential	non-essential	essential	non-essential
1015	unnamed_gene_429	STM14_1178	1082769	1083518	749	non-essential	non-essential	non-essential	non-essential	essential	non-essential
1016	unnamed_gene_430	STM14_1179	1083564	1083962	398	non-essential	non-essential	non-essential	non-essential	essential	non-essential
1017	unnamed_gene_431	STM14_1180	1083959	1084288	329	non-essential	non-essential	non-essential	non-essential	essential	non-essential
1018	unnamed_gene_432	STM14_1181	1084368	1087355	2987	non-essential	non-essential	non-essential	non-essential	essential	non-essential
1019	unnamed_gene_433	STM14_1182	1087352	1087684	332	non-essential	non-essential	non-essential	non-essential	essential	non-essential
1020	unnamed_gene_434	STM14_1183	1087783	1088280	497	non-essential	non-essential	non-essential	non-essential	essential	non-essential
1021	sodC_1	STM14_1184	1088397	1088930	533	non-essential	non-essential	non-essential	non-essential	essential	non-essential
1022	unnamed_gene_435	STM14_1185	1089020	1089715	695	non-essential	non-essential	non-essential	non-essential	essential	non-essential
1023	unnamed_gene_436	STM14_1186	1089725	1090462	737	non-essential	non-essential	non-essential	non-essential	essential	non-essential
1024	unnamed_gene_437	STM14_1187	1090360	1091064	704	non-essential	non-essential	non-essential	non-essential	essential	non-essential
1025	unnamed_gene_438	STM14_1188	1091136	1094486	3350	non-essential	non-essential	non-essential	non-essential	essential	non-essential
1026	unnamed_gene_439	STM14_1189	1094525	1094767	242	non-essential	non-essential	non-essential	non-essential	essential	non-essential
1027	unnamed_gene_440	STM14_1190	1094821	1097259	2438	non-essential	non-essential	non-essential	non-essential	essential	non-essential
1028	sseI	STM14_1193	1098316	1099284	968	non-essential	non-essential	non-essential	non-essential	essential	non-essential
1029	unnamed_gene_443	STM14_1194	1099352	1099800	448	non-essential	non-essential	non-essential	non-essential	essential	non-essential
1030	unnamed_gene_444	STM14_1195	1099932	1100558	626	non-essential	non-essential	non-essential	non-essential	essential	non-essential
1031	unnamed_gene_445	STM14_1196	1100627	1100926	299	non-essential	non-essential	non-essential	non-essential	essential	non-essential
1032	unnamed_gene_446	STM14_1197	1100911	1101597	686	non-essential	non-essential	non-essential	non-essential	essential	non-essential
1033	unnamed_gene_447	STM14_1198	1101868	1102059	191	non-essential	non-essential	non-essential	non-essential	essential	non-essential
1034	pepN	STM14_1199	1102354	1105098	2744	non-essential	non-essential	non-essential	non-essential	essential	non-essential
1035	pyrD	STM14_1200	1105306	1106316	1010	non-essential	non-essential	non-essential	non-essential	essential	non-essential
1036	unnamed_gene_448	STM14_1201	1106320	1106445	125	non-essential	non-essential	non-essential	non-essential	essential	non-essential
1037	ycbW	STM14_1202	1106482	1107024	542	non-essential	non-essential	non-essential	non-essential	essential	non-essential
1038	unnamed_gene_449	STM14_1203	1107021	1108130	1109	non-essential	non-essential	non-essential	non-essential	essential	non-essential
1039	ycbY	STM14_1204	1108229	1110337	2108	non-essential	non-essential	non-essential	non-essential	essential	non-essential
1040	uup	STM14_1205	1110350	1112257	1907	non-essential	non-essential	non-essential	non-essential	essential	non-essential
1041	pqiA	STM14_1206	1112272	1113525	1253	non-essential	non-essential	non-essential	non-essential	essential	non-essential
1042	pqiB	STM14_1207	1113530	1115170	1640	essential	non-essential	non-essential	non-essential	essential	non-essential
1043	ymbA	STM14_1208	1115167	1115730	563	non-essential	non-essential	non-essential	non-essential	essential	non-essential
1044	unnamed_gene_450	STM14_1209	1115818	1116021	203	non-essential	non-essential	essential	non-essential	non-essential	non-essential
1045	rmf	STM14_1210	1115985	1116152	167	non-essential	non-essential	non-essential	non-essential	essential	non-essential
1046	fabA	STM14_1211	1116252	1116770	518	essential	essential	essential	non-essential	non-essential	non-essential
1047	lonH	STM14_1212	1116839	1118599	1760	non-essential	non-essential	non-essential	non-essential	essential	non-essential
1048	ycbG	STM14_1213	1118785	1119237	452	non-essential	non-essential	non-essential	non-essential	essential	non-essential
1049	ompA	STM14_1214	1119309	1120361	1052	non-essential	non-essential	non-essential	non-essential	essential	non-essential
1050	sulA	STM14_1215	1120718	1121227	509	non-essential	non-essential	non-essential	non-essential	essential	non-essential
1051	unnamed_gene_451	STM14_1216	1121248	1121352	104	non-essential	non-essential	non-essential	non-essential	essential	non-essential
1052	yccR	STM14_1217	1121444	1122049	605	non-essential	non-essential	non-essential	non-essential	essential	non-essential
1053	yccS	STM14_1218	1122036	1124189	2153	non-essential	non-essential	non-essential	non-essential	essential	non-essential
1054	yccF	STM14_1219	1124208	1124654	446	non-essential	non-essential	non-essential	non-essential	essential	non-essential
1055	helD	STM14_1220	1124778	1126832	2054	non-essential	non-essential	non-essential	non-essential	essential	non-essential
1056	mgsA	STM14_1221	1126868	1127326	458	non-essential	non-essential	non-essential	non-essential	essential	non-essential
1057	yccT	STM14_1222	1127421	1128083	662	non-essential	non-essential	non-essential	non-essential	essential	non-essential
1058	unnamed_gene_452	STM14_1223	1128254	1128670	416	non-essential	non-essential	non-essential	non-essential	essential	non-essential
1059	yccV	STM14_1224	1128715	1129032	317	non-essential	non-essential	non-essential	non-essential	essential	non-essential
1060	yccW	STM14_1225	1129090	1130457	1367	non-essential	non-essential	non-essential	essential	essential	non-essential
1061	unnamed_gene_453	STM14_1226	1130516	1131064	548	non-essential	non-essential	non-essential	non-essential	essential	non-essential
1062	unnamed_gene_454	STM14_1227	1131090	1131869	779	non-essential	non-essential	non-essential	non-essential	essential	non-essential
1063	yccX	STM14_1228	1131918	1132199	281	non-essential	non-essential	non-essential	non-essential	essential	non-essential
1064	yccK	STM14_1229	1132196	1132525	329	non-essential	non-essential	non-essential	non-essential	essential	non-essential
1065	yccA	STM14_1230	1132612	1133271	659	non-essential	non-essential	non-essential	non-essential	essential	non-essential
1066	serT	STM14_1231	1133666	1133753	87	non-essential	non-essential	essential	non-essential	non-essential	non-essential
1067	pipB	STM14_1233	1134794	1135669	875	non-essential	non-essential	non-essential	non-essential	essential	non-essential
1068	unnamed_gene_455	STM14_1234	1135671	1135796	125	non-essential	non-essential	non-essential	non-essential	essential	non-essential
1069	unnamed_gene_456	STM14_1235	1135887	1136207	320	non-essential	non-essential	non-essential	non-essential	essential	non-essential
1070	sopB	STM14_1237	1136575	1138260	1685	non-essential	non-essential	non-essential	non-essential	essential	non-essential
1071	orfX	STM14_1238	1138592	1138762	170	non-essential	non-essential	non-essential	non-essential	essential	non-essential
1072	unnamed_gene_457	STM14_1239	1138763	1138873	110	non-essential	non-essential	non-essential	non-essential	essential	non-essential
1073	copS	STM14_1241	1140624	1141988	1364	non-essential	non-essential	non-essential	non-essential	essential	non-essential
1074	copR	STM14_1242	1141981	1142661	680	non-essential	non-essential	non-essential	non-essential	essential	non-essential
1075	unnamed_gene_458	STM14_1243	1142797	1143207	410	non-essential	non-essential	non-essential	non-essential	essential	non-essential
1076	hpaC	STM14_1246	1143540	1144052	512	non-essential	non-essential	non-essential	non-essential	essential	non-essential
1077	hpaB	STM14_1247	1144070	1145632	1562	non-essential	non-essential	non-essential	non-essential	essential	non-essential
1078	hpaR	STM14_1248	1145850	1146290	440	non-essential	non-essential	non-essential	non-essential	essential	non-essential
1079	unnamed_gene_461	STM14_1249	1146275	1146388	113	non-essential	non-essential	essential	non-essential	non-essential	non-essential
1080	hpaG	STM14_1250	1146565	1147854	1289	non-essential	non-essential	non-essential	non-essential	essential	non-essential
1081	hpaE	STM14_1251	1147851	1149317	1466	non-essential	non-essential	non-essential	non-essential	essential	non-essential
1082	hpaD	STM14_1252	1149319	1150170	851	non-essential	non-essential	non-essential	non-essential	essential	non-essential
1083	unnamed_gene_462	STM14_1254	1150549	1150701	152	non-essential	non-essential	non-essential	non-essential	essential	non-essential
1084	hpaH	STM14_1255	1150703	1151506	803	non-essential	non-essential	non-essential	non-essential	essential	non-essential
1085	hpaI	STM14_1256	1151517	1152308	791	non-essential	non-essential	non-essential	non-essential	essential	non-essential
1086	hpaX	STM14_1257	1152380	1153756	1376	non-essential	non-essential	non-essential	non-essential	essential	non-essential
1087	hpaA	STM14_1258	1153766	1154662	896	non-essential	non-essential	non-essential	essential	essential	non-essential
1088	unnamed_gene_463	STM14_1259	1154676	1155614	938	non-essential	non-essential	non-essential	non-essential	essential	non-essential
1089	unnamed_gene_466	STM14_1262	1156832	1156987	155	non-essential	non-essential	non-essential	non-essential	essential	non-essential
1090	yccD	STM14_1263	1157038	1157343	305	non-essential	non-essential	non-essential	non-essential	essential	non-essential
1091	cbpA	STM14_1264	1157343	1158263	920	non-essential	non-essential	non-essential	non-essential	essential	non-essential
1092	unnamed_gene_467	STM14_1265	1158383	1158577	194	non-essential	non-essential	non-essential	non-essential	essential	non-essential
1093	scsA	STM14_1266	1158498	1158860	362	non-essential	non-essential	non-essential	non-essential	essential	non-essential
1094	scsB	STM14_1267	1158909	1160795	1886	non-essential	non-essential	non-essential	non-essential	essential	non-essential
1095	scsC	STM14_1268	1160792	1161415	623	non-essential	non-essential	non-essential	non-essential	essential	non-essential
1096	scsD	STM14_1269	1161405	1161911	506	non-essential	non-essential	non-essential	non-essential	essential	non-essential
1097	agp	STM14_1270	1162044	1163285	1241	non-essential	non-essential	non-essential	non-essential	essential	non-essential
1098	yccJ	STM14_1271	1163319	1163546	227	non-essential	non-essential	non-essential	non-essential	essential	non-essential
1099	wraB	STM14_1272	1163567	1164163	596	non-essential	non-essential	non-essential	non-essential	essential	non-essential
1100	unnamed_gene_468	STM14_1273	1164294	1164521	227	non-essential	non-essential	non-essential	non-essential	essential	non-essential
1101	ycdF	STM14_1274	1164511	1164618	107	non-essential	non-essential	non-essential	non-essential	essential	non-essential
1102	ymdF	STM14_1275	1164548	1164715	167	non-essential	non-essential	non-essential	non-essential	essential	non-essential
1103	ycdC	STM14_1276	1164852	1165490	638	non-essential	non-essential	non-essential	non-essential	essential	non-essential
1104	unnamed_gene_469	STM14_1277	1165487	1165882	395	non-essential	non-essential	non-essential	non-essential	essential	non-essential
1105	unnamed_gene_470	STM14_1279	1170030	1170278	248	non-essential	non-essential	non-essential	non-essential	essential	non-essential
1106	unnamed_gene_471	STM14_1280	1170167	1170286	119	non-essential	non-essential	non-essential	non-essential	essential	non-essential
1107	putP	STM14_1281	1170325	1171833	1508	non-essential	non-essential	non-essential	non-essential	essential	non-essential
1108	unnamed_gene_472	STM14_1282	1172347	1172457	110	non-essential	non-essential	essential	non-essential	non-essential	non-essential
1109	unnamed_gene_473	STM14_1283	1172451	1172747	296	non-essential	non-essential	essential	non-essential	non-essential	non-essential
1110	unnamed_gene_474	STM14_1285	1173620	1174501	881	non-essential	non-essential	non-essential	non-essential	essential	non-essential
1111	unnamed_gene_475	STM14_1286	1174679	1174783	104	non-essential	non-essential	non-essential	non-essential	essential	non-essential
1112	unnamed_gene_477	STM14_1288	1176314	1176421	107	non-essential	non-essential	non-essential	non-essential	essential	non-essential
1113	unnamed_gene_479	STM14_1290	1176619	1177299	680	non-essential	non-essential	non-essential	non-essential	essential	non-essential
1114	unnamed_gene_480	STM14_1291	1177413	1177520	107	non-essential	non-essential	non-essential	non-essential	essential	non-essential
1115	unnamed_gene_481	STM14_1292	1177573	1177704	131	non-essential	non-essential	non-essential	non-essential	essential	non-essential
1116	unnamed_gene_482	STM14_1293	1177805	1178965	1160	non-essential	non-essential	non-essential	non-essential	essential	non-essential
1117	unnamed_gene_483	STM14_1294	1179011	1179703	692	essential	non-essential	non-essential	non-essential	non-essential	non-essential
1118	unnamed_gene_485	STM14_1296	1181277	1182383	1106	non-essential	non-essential	non-essential	non-essential	essential	non-essential
1119	serX	STM14_1297	1182903	1182990	87	non-essential	non-essential	non-essential	non-essential	essential	non-essential
1120	unnamed_gene_486	STM14_1298	1183064	1183228	164	non-essential	non-essential	non-essential	non-essential	essential	non-essential
1121	ycdW	STM14_1299	1183227	1184165	938	non-essential	non-essential	non-essential	non-essential	essential	non-essential
1122	ycdX	STM14_1300	1184250	1184987	737	non-essential	non-essential	non-essential	non-essential	essential	non-essential
1123	ycdY	STM14_1301	1185011	1185565	554	non-essential	non-essential	non-essential	non-essential	essential	non-essential
1124	ycdZ	STM14_1302	1185618	1186148	530	non-essential	non-essential	non-essential	non-essential	essential	non-essential
1125	csgG	STM14_1303	1186187	1187020	833	non-essential	non-essential	non-essential	non-essential	essential	non-essential
1126	csgF	STM14_1304	1187047	1187463	416	non-essential	non-essential	non-essential	non-essential	essential	non-essential
1127	csgD	STM14_1306	1187890	1188540	650	non-essential	non-essential	non-essential	non-essential	essential	non-essential
1128	unnamed_gene_487	STM14_1307	1188559	1188696	137	non-essential	non-essential	non-essential	non-essential	essential	non-essential
1129	csgB	STM14_1309	1189295	1189750	455	non-essential	non-essential	non-essential	non-essential	essential	non-essential
1130	ymdA	STM14_1312	1190766	1191086	320	non-essential	non-essential	non-essential	non-essential	essential	non-essential
1131	unnamed_gene_489	STM14_1313	1191175	1191714	539	non-essential	non-essential	non-essential	non-essential	essential	non-essential
1132	ymdC	STM14_1314	1191650	1193137	1487	non-essential	non-essential	non-essential	non-essential	essential	non-essential
1133	mdoC	STM14_1315	1193154	1194308	1154	non-essential	non-essential	non-essential	non-essential	essential	non-essential
1134	unnamed_gene_490	STM14_1316	1194339	1194509	170	non-essential	non-essential	non-essential	non-essential	essential	non-essential
1135	mdoG	STM14_1317	1194580	1196115	1535	non-essential	non-essential	non-essential	non-essential	essential	non-essential
1136	mdoH	STM14_1318	1196108	1198651	2543	non-essential	non-essential	non-essential	non-essential	essential	non-essential
1137	yceK	STM14_1319	1198725	1198952	227	non-essential	non-essential	non-essential	non-essential	essential	non-essential
1138	msyB	STM14_1320	1198953	1199327	374	non-essential	non-essential	non-essential	non-essential	essential	non-essential
1139	yceE	STM14_1321	1199409	1200623	1214	non-essential	non-essential	non-essential	non-essential	essential	non-essential
1140	unnamed_gene_491	STM14_1322	1200601	1201062	461	non-essential	non-essential	non-essential	non-essential	essential	essential
1141	htrB	STM14_1323	1200778	1201698	920	essential	essential	essential	essential	non-essential	essential
1142	yceA	STM14_1324	1201918	1202970	1052	non-essential	non-essential	non-essential	non-essential	essential	non-essential
1143	yceI	STM14_1325	1203022	1203597	575	non-essential	non-essential	non-essential	non-essential	essential	non-essential
1144	unnamed_gene_492	STM14_1326	1203594	1204166	572	non-essential	non-essential	non-essential	non-essential	essential	non-essential
1145	unnamed_gene_493	STM14_1327	1204177	1204380	203	non-essential	non-essential	non-essential	non-essential	essential	non-essential
1146	solA	STM14_1329	1204583	1205701	1118	non-essential	non-essential	non-essential	non-essential	essential	non-essential
1147	dinI	STM14_1331	1206358	1206603	245	non-essential	non-essential	non-essential	non-essential	essential	non-essential
1148	pyrC	STM14_1332	1206677	1207723	1046	non-essential	non-essential	non-essential	non-essential	essential	non-essential
1149	yceB	STM14_1333	1207828	1208388	560	non-essential	non-essential	non-essential	non-essential	essential	non-essential
1150	grxB	STM14_1334	1208513	1209160	647	non-essential	non-essential	non-essential	non-essential	essential	non-essential
1151	yceL	STM14_1335	1209224	1210432	1208	non-essential	non-essential	non-essential	non-essential	essential	non-essential
1152	rimJ	STM14_1336	1210669	1211253	584	non-essential	non-essential	non-essential	non-essential	essential	non-essential
1153	yceH	STM14_1337	1211289	1211936	647	non-essential	non-essential	non-essential	non-essential	essential	non-essential
1154	mviM	STM14_1338	1211938	1212861	923	non-essential	non-essential	non-essential	non-essential	essential	non-essential
1155	unnamed_gene_494	STM14_1339	1212983	1213159	176	non-essential	non-essential	non-essential	non-essential	essential	non-essential
1156	mviN	STM14_1340	1213126	1214700	1574	essential	essential	essential	essential	non-essential	essential
1157	flgN	STM14_1341	1214782	1215204	422	non-essential	non-essential	non-essential	non-essential	essential	non-essential
1158	flgM	STM14_1342	1215209	1215502	293	non-essential	non-essential	non-essential	non-essential	essential	non-essential
1159	flgA	STM14_1343	1215594	1216253	659	non-essential	non-essential	non-essential	non-essential	essential	non-essential
1160	unnamed_gene_495	STM14_1344	1216241	1216396	155	non-essential	non-essential	non-essential	non-essential	essential	non-essential
1161	flgB	STM14_1345	1216410	1216826	416	non-essential	non-essential	non-essential	non-essential	essential	non-essential
1162	flgC	STM14_1346	1216830	1217234	404	essential	essential	essential	non-essential	non-essential	essential
1163	flgD	STM14_1347	1217246	1217944	698	non-essential	non-essential	non-essential	non-essential	essential	essential
1164	flgE	STM14_1348	1217971	1219182	1211	non-essential	non-essential	non-essential	non-essential	essential	non-essential
1165	flgF	STM14_1349	1219203	1219958	755	non-essential	non-essential	non-essential	non-essential	essential	non-essential
1166	flgG	STM14_1350	1219972	1220754	782	non-essential	non-essential	non-essential	non-essential	essential	non-essential
1167	flgH	STM14_1351	1220809	1221507	698	non-essential	non-essential	non-essential	non-essential	essential	non-essential
1168	flgI	STM14_1352	1221519	1222616	1097	non-essential	non-essential	non-essential	non-essential	essential	non-essential
1169	flgJ	STM14_1353	1222616	1223566	950	non-essential	non-essential	non-essential	non-essential	essential	non-essential
1170	flgK	STM14_1354	1223631	1225292	1661	non-essential	non-essential	non-essential	non-essential	essential	non-essential
1171	flgL	STM14_1355	1225307	1226260	953	non-essential	non-essential	non-essential	non-essential	essential	non-essential
1172	unnamed_gene_496	STM14_1356	1226280	1226474	194	non-essential	non-essential	non-essential	non-essential	essential	non-essential
1173	rne	STM14_1357	1226517	1229720	3203	essential	essential	non-essential	essential	non-essential	essential
1174	unnamed_gene_497	STM14_1358	1229811	1230185	374	non-essential	essential	essential	non-essential	non-essential	essential
1175	rluC	STM14_1359	1230210	1231253	1043	non-essential	non-essential	non-essential	non-essential	essential	essential
1176	unnamed_gene_498	STM14_1360	1231409	1232152	743	non-essential	non-essential	non-essential	non-essential	essential	non-essential
1177	unnamed_gene_499	STM14_1361	1232358	1232582	224	non-essential	non-essential	non-essential	non-essential	essential	non-essential
1178	maf_1	STM14_1362	1232654	1233238	584	non-essential	non-essential	non-essential	non-essential	essential	non-essential
1179	yceD	STM14_1363	1233436	1233957	521	non-essential	non-essential	non-essential	non-essential	essential	non-essential
1180	rpmF	STM14_1364	1234009	1234182	173	non-essential	non-essential	non-essential	non-essential	essential	non-essential
1181	plsX	STM14_1365	1234316	1235395	1079	non-essential	non-essential	non-essential	non-essential	essential	non-essential
1182	fabH	STM14_1366	1235475	1236428	953	essential	essential	essential	essential	non-essential	essential
1183	fabD	STM14_1367	1236444	1237373	929	essential	non-essential	non-essential	essential	non-essential	essential
1184	fabG	STM14_1368	1237386	1238120	734	essential	essential	essential	essential	non-essential	essential
1185	acpP	STM14_1369	1238276	1238512	236	non-essential	non-essential	essential	non-essential	non-essential	essential
1186	fabF	STM14_1370	1238598	1239839	1241	non-essential	non-essential	non-essential	non-essential	essential	non-essential
1187	pabC	STM14_1371	1239963	1240772	809	non-essential	non-essential	non-essential	non-essential	essential	non-essential
1188	yceG	STM14_1372	1240775	1241797	1022	non-essential	non-essential	non-essential	non-essential	essential	non-essential
1189	tdk_1	STM14_1373	1241787	1242428	641	essential	essential	essential	essential	non-essential	essential
1190	holB	STM14_1374	1242425	1243429	1004	essential	essential	non-essential	essential	non-essential	essential
1191	ycfH	STM14_1375	1243440	1244237	797	non-essential	non-essential	non-essential	non-essential	essential	non-essential
1192	unnamed_gene_500	STM14_1376	1244261	1244398	137	non-essential	non-essential	essential	non-essential	non-essential	non-essential
1193	ptsG	STM14_1377	1244532	1245965	1433	non-essential	non-essential	non-essential	non-essential	essential	non-essential
1194	fhuE	STM14_1378	1246050	1248224	2174	non-essential	non-essential	non-essential	non-essential	essential	non-essential
1195	ycfF	STM14_1379	1248566	1248925	359	non-essential	essential	essential	non-essential	non-essential	essential
1196	ycfL	STM14_1380	1248928	1249302	374	non-essential	non-essential	non-essential	non-essential	essential	essential
1197	ycfM	STM14_1381	1249316	1249954	638	non-essential	non-essential	non-essential	non-essential	essential	non-essential
1198	thiK	STM14_1382	1249935	1250759	824	non-essential	non-essential	non-essential	non-essential	essential	non-essential
1199	nagZ	STM14_1383	1250770	1251795	1025	essential	non-essential	non-essential	non-essential	essential	non-essential
1200	ycfP	STM14_1384	1251820	1252362	542	non-essential	non-essential	non-essential	non-essential	essential	non-essential
1201	ndh	STM14_1385	1252617	1253921	1304	non-essential	non-essential	non-essential	non-essential	essential	non-essential
1202	ycfJ	STM14_1386	1254100	1254639	539	non-essential	non-essential	non-essential	non-essential	essential	non-essential
1203	ycfQ	STM14_1387	1254714	1255349	635	non-essential	non-essential	non-essential	non-essential	essential	non-essential
1204	ycfR	STM14_1388	1255591	1255848	257	non-essential	non-essential	non-essential	non-essential	essential	non-essential
1205	ycfS	STM14_1389	1255945	1256910	965	non-essential	non-essential	non-essential	non-essential	essential	non-essential
1206	unnamed_gene_501	STM14_1390	1256910	1257065	155	non-essential	non-essential	essential	non-essential	non-essential	non-essential
1207	mfd	STM14_1391	1257058	1260504	3446	essential	non-essential	non-essential	essential	essential	essential
1208	ycfU	STM14_1392	1260731	1262041	1310	essential	essential	essential	essential	non-essential	essential
1209	lolD	STM14_1393	1262034	1262735	701	essential	essential	essential	essential	non-essential	essential
1210	ycfW	STM14_1394	1262735	1263979	1244	essential	essential	non-essential	essential	non-essential	essential
1211	ycfX	STM14_1395	1264008	1264919	911	non-essential	non-essential	non-essential	non-essential	essential	non-essential
1212	cobB	STM14_1396	1264938	1265759	821	non-essential	non-essential	non-essential	non-essential	essential	non-essential
1213	potD	STM14_1397	1265841	1266887	1046	essential	non-essential	non-essential	essential	essential	non-essential
1214	potC	STM14_1398	1266912	1267691	779	non-essential	non-essential	non-essential	non-essential	essential	non-essential
1215	unnamed_gene_502	STM14_1399	1267794	1267916	122	non-essential	non-essential	non-essential	non-essential	essential	non-essential
1216	sifA	STM14_1400	1268007	1269017	1010	non-essential	non-essential	non-essential	non-essential	essential	non-essential
1217	unnamed_gene_503	STM14_1401	1269076	1269240	164	non-essential	non-essential	non-essential	non-essential	essential	non-essential
1218	potB	STM14_1402	1269346	1270209	863	non-essential	non-essential	non-essential	non-essential	essential	non-essential
1219	potA	STM14_1403	1270193	1271329	1136	non-essential	non-essential	non-essential	non-essential	essential	non-essential
1220	pepT	STM14_1404	1271580	1272809	1229	non-essential	non-essential	non-essential	non-essential	essential	non-essential
1221	unnamed_gene_504	STM14_1405	1272813	1272876	63	non-essential	non-essential	non-essential	non-essential	essential	non-essential
1222	ycfD	STM14_1407	1274898	1276019	1121	non-essential	non-essential	non-essential	non-essential	essential	non-essential
1223	phoQ	STM14_1408	1276100	1277563	1463	non-essential	non-essential	non-essential	non-essential	essential	non-essential
1224	phoP	STM14_1409	1277563	1278237	674	non-essential	non-essential	non-essential	non-essential	essential	non-essential
1225	purB	STM14_1410	1278361	1279731	1370	essential	essential	essential	essential	non-essential	essential
1226	ycfC	STM14_1411	1279735	1280382	647	non-essential	non-essential	non-essential	non-essential	essential	essential
1227	trmU	STM14_1412	1280463	1281569	1106	essential	essential	non-essential	essential	non-essential	essential
1228	ymfB	STM14_1413	1281623	1282084	461	non-essential	non-essential	non-essential	non-essential	essential	non-essential
1229	unnamed_gene_505	STM14_1414	1282096	1282425	329	non-essential	non-essential	non-essential	non-essential	essential	non-essential
1230	ymfC	STM14_1415	1282422	1283087	665	non-essential	non-essential	non-essential	non-essential	essential	non-essential
1231	icdA	STM14_1416	1283259	1284509	1250	non-essential	non-essential	non-essential	essential	essential	non-essential
1232	unnamed_gene_507	STM14_1418	1285754	1285990	236	non-essential	non-essential	non-essential	non-essential	essential	non-essential
1233	unnamed_gene_508	STM14_1419	1286040	1286591	551	non-essential	non-essential	non-essential	non-essential	essential	non-essential
1234	unnamed_gene_509	STM14_1420	1286588	1286920	332	non-essential	non-essential	non-essential	non-essential	essential	non-essential
1235	unnamed_gene_510	STM14_1421	1286913	1287239	326	non-essential	non-essential	non-essential	non-essential	essential	non-essential
1236	unnamed_gene_511	STM14_1422	1287269	1288099	830	essential	non-essential	non-essential	non-essential	essential	non-essential
1237	unnamed_gene_512	STM14_1423	1288092	1290446	2354	non-essential	non-essential	non-essential	non-essential	essential	non-essential
1238	unnamed_gene_513	STM14_1424	1290505	1290804	299	non-essential	non-essential	non-essential	non-essential	essential	non-essential
1239	unnamed_gene_514	STM14_1425	1290945	1291115	170	non-essential	non-essential	non-essential	non-essential	essential	non-essential
1240	unnamed_gene_515	STM14_1426	1291108	1291224	116	non-essential	non-essential	non-essential	non-essential	essential	non-essential
1241	unnamed_gene_516	STM14_1427	1291515	1291721	206	non-essential	non-essential	non-essential	non-essential	essential	non-essential
1242	unnamed_gene_518	STM14_1429	1293066	1293533	467	essential	essential	essential	non-essential	non-essential	essential
1243	unnamed_gene_519	STM14_1430	1293622	1293774	152	non-essential	non-essential	non-essential	non-essential	essential	essential
1244	unnamed_gene_520	STM14_1431	1293794	1294114	320	non-essential	non-essential	non-essential	non-essential	essential	non-essential
1245	unnamed_gene_521	STM14_1432	1294206	1295111	905	non-essential	non-essential	non-essential	non-essential	essential	non-essential
1246	unnamed_gene_522	STM14_1433	1295108	1295800	692	non-essential	non-essential	non-essential	non-essential	essential	non-essential
1247	unnamed_gene_523	STM14_1434	1295815	1296480	665	non-essential	non-essential	non-essential	non-essential	essential	non-essential
1248	unnamed_gene_524	STM14_1435	1296482	1296952	470	non-essential	non-essential	non-essential	non-essential	essential	non-essential
1249	unnamed_gene_525	STM14_1436	1296955	1297608	653	non-essential	non-essential	non-essential	non-essential	essential	non-essential
1250	unnamed_gene_530	STM14_1441	1299077	1299676	599	non-essential	non-essential	non-essential	non-essential	essential	non-essential
1251	unnamed_gene_531	STM14_1442	1299673	1299867	194	non-essential	non-essential	non-essential	non-essential	essential	non-essential
1252	unnamed_gene_532	STM14_1443	1299849	1300145	296	non-essential	non-essential	non-essential	non-essential	essential	non-essential
1253	unnamed_gene_533	STM14_1444	1300142	1300696	554	non-essential	non-essential	non-essential	non-essential	essential	non-essential
1254	unnamed_gene_534	STM14_1445	1300693	1300881	188	non-essential	non-essential	non-essential	non-essential	essential	non-essential
1255	unnamed_gene_535	STM14_1446	1300963	1301523	560	non-essential	non-essential	non-essential	non-essential	essential	non-essential
1256	unnamed_gene_536	STM14_1447	1301766	1301954	188	non-essential	non-essential	non-essential	non-essential	essential	non-essential
1257	unnamed_gene_539	STM14_1450	1303055	1303357	302	non-essential	non-essential	non-essential	non-essential	essential	non-essential
1258	unnamed_gene_540	STM14_1451	1303335	1303874	539	non-essential	non-essential	non-essential	non-essential	essential	non-essential
1259	unnamed_gene_541	STM14_1452	1304044	1304181	137	non-essential	non-essential	non-essential	non-essential	essential	non-essential
1260	unnamed_gene_542	STM14_1453	1304183	1304647	464	non-essential	non-essential	non-essential	non-essential	essential	non-essential
1261	unnamed_gene_544	STM14_1455	1305561	1306106	545	non-essential	non-essential	non-essential	non-essential	essential	non-essential
1262	unnamed_gene_545	STM14_1456	1306078	1308009	1931	non-essential	non-essential	non-essential	non-essential	essential	non-essential
1263	unnamed_gene_546	STM14_1457	1307993	1308196	203	non-essential	non-essential	non-essential	non-essential	essential	non-essential
1264	unnamed_gene_547	STM14_1458	1308154	1309773	1619	non-essential	non-essential	non-essential	non-essential	essential	non-essential
1265	unnamed_gene_548	STM14_1459	1309763	1311259	1496	non-essential	non-essential	non-essential	non-essential	essential	non-essential
1266	unnamed_gene_549	STM14_1460	1311272	1311619	347	non-essential	non-essential	non-essential	non-essential	essential	non-essential
1267	unnamed_gene_550	STM14_1461	1311674	1312702	1028	non-essential	non-essential	non-essential	non-essential	essential	non-essential
1268	unnamed_gene_551	STM14_1462	1312760	1313124	364	non-essential	non-essential	non-essential	non-essential	essential	non-essential
1269	unnamed_gene_552	STM14_1463	1313114	1313518	404	non-essential	non-essential	non-essential	non-essential	essential	non-essential
1270	unnamed_gene_553	STM14_1464	1313546	1314124	578	non-essential	non-essential	non-essential	non-essential	essential	non-essential
1271	unnamed_gene_554	STM14_1465	1314173	1315423	1250	non-essential	non-essential	non-essential	non-essential	essential	non-essential
1272	unnamed_gene_555	STM14_1466	1315412	1315813	401	non-essential	non-essential	non-essential	non-essential	essential	non-essential
1273	unnamed_gene_556	STM14_1467	1315824	1316567	743	non-essential	non-essential	non-essential	non-essential	essential	non-essential
1274	unnamed_gene_557	STM14_1468	1316618	1317013	395	non-essential	non-essential	non-essential	non-essential	essential	non-essential
1275	unnamed_gene_558	STM14_1469	1317031	1317348	317	non-essential	non-essential	non-essential	non-essential	essential	non-essential
1276	unnamed_gene_559	STM14_1470	1317320	1320415	3095	non-essential	non-essential	non-essential	non-essential	essential	non-essential
1277	unnamed_gene_560	STM14_1471	1320418	1320747	329	non-essential	non-essential	non-essential	non-essential	essential	non-essential
1278	unnamed_gene_561	STM14_1472	1320754	1321455	701	non-essential	non-essential	non-essential	non-essential	essential	non-essential
1279	unnamed_gene_562	STM14_1473	1321447	1322052	605	non-essential	non-essential	non-essential	non-essential	essential	non-essential
1280	unnamed_gene_563	STM14_1474	1322136	1322744	608	non-essential	non-essential	non-essential	non-essential	essential	non-essential
1281	unnamed_gene_564	STM14_1475	1322806	1326168	3362	non-essential	non-essential	non-essential	non-essential	essential	non-essential
1282	unnamed_gene_565	STM14_1476	1326207	1326449	242	non-essential	non-essential	non-essential	non-essential	essential	non-essential
1283	unnamed_gene_566	STM14_1477	1326457	1326636	179	non-essential	non-essential	non-essential	non-essential	essential	non-essential
1284	unnamed_gene_567	STM14_1478	1326599	1328944	2345	non-essential	non-essential	non-essential	non-essential	essential	non-essential
1285	unnamed_gene_570	STM14_1481	1330809	1331156	347	non-essential	non-essential	non-essential	non-essential	essential	non-essential
1286	unnamed_gene_571	STM14_1482	1331110	1331879	769	non-essential	non-essential	non-essential	non-essential	essential	non-essential
1287	unnamed_gene_572	STM14_1483	1332051	1334153	2102	non-essential	non-essential	non-essential	non-essential	essential	non-essential
1288	unnamed_gene_573	STM14_1484	1334473	1335144	671	non-essential	non-essential	non-essential	non-essential	essential	non-essential
1289	unnamed_gene_574	STM14_1485	1335446	1335610	164	non-essential	non-essential	non-essential	non-essential	essential	non-essential
1290	unnamed_gene_575	STM14_1486	1336058	1337182	1124	non-essential	non-essential	non-essential	non-essential	essential	non-essential
1291	unnamed_gene_576	STM14_1487	1337214	1337372	158	non-essential	non-essential	non-essential	non-essential	essential	non-essential
1292	envF	STM14_1490	1338164	1338952	788	non-essential	non-essential	non-essential	non-essential	essential	non-essential
1293	msgA	STM14_1492	1339441	1339680	239	non-essential	non-essential	non-essential	non-essential	essential	non-essential
1294	unnamed_gene_581	STM14_1496	1341060	1341188	128	non-essential	non-essential	non-essential	non-essential	essential	non-essential
1295	pagD	STM14_1497	1341151	1341414	263	non-essential	non-essential	non-essential	non-essential	essential	non-essential
1296	unnamed_gene_582	STM14_1498	1341463	1341640	177	non-essential	non-essential	essential	non-essential	non-essential	non-essential
1297	unnamed_gene_583	STM14_1499	1341718	1341825	107	non-essential	non-essential	non-essential	non-essential	essential	non-essential
1298	unnamed_gene_584	STM14_1500	1342043	1342192	149	non-essential	non-essential	non-essential	non-essential	essential	non-essential
1299	unnamed_gene_585	STM14_1502	1342962	1343096	134	non-essential	non-essential	non-essential	non-essential	essential	non-essential
1300	unnamed_gene_590	STM14_1508	1345067	1345339	272	non-essential	non-essential	non-essential	non-essential	essential	non-essential
1301	unnamed_gene_591	STM14_1509	1345491	1345958	467	non-essential	non-essential	non-essential	non-essential	essential	non-essential
1302	unnamed_gene_592	STM14_1510	1346067	1346216	149	non-essential	non-essential	non-essential	non-essential	essential	non-essential
1303	unnamed_gene_593	STM14_1511	1346297	1347340	1043	non-essential	non-essential	non-essential	non-essential	essential	non-essential
1304	unnamed_gene_597	STM14_1515	1349098	1350732	1634	non-essential	non-essential	non-essential	non-essential	essential	non-essential
1305	unnamed_gene_598	STM14_1516	1350732	1351706	974	non-essential	non-essential	non-essential	non-essential	essential	non-essential
1306	unnamed_gene_599	STM14_1517	1351696	1352508	812	non-essential	non-essential	non-essential	non-essential	essential	non-essential
1307	unnamed_gene_600	STM14_1518	1352502	1353299	797	non-essential	non-essential	non-essential	non-essential	essential	non-essential
1308	unnamed_gene_601	STM14_1519	1353293	1353883	590	non-essential	non-essential	non-essential	non-essential	essential	non-essential
1309	unnamed_gene_602	STM14_1520	1353965	1355098	1133	non-essential	non-essential	non-essential	non-essential	essential	non-essential
1310	unnamed_gene_603	STM14_1521	1355292	1355618	326	non-essential	non-essential	non-essential	non-essential	essential	non-essential
1311	unnamed_gene_604	STM14_1522	1355627	1355703	76	non-essential	non-essential	non-essential	non-essential	essential	non-essential
1312	unnamed_gene_605	STM14_1523	1355815	1356462	647	non-essential	non-essential	non-essential	non-essential	essential	non-essential
1313	unnamed_gene_606	STM14_1524	1356451	1356600	149	non-essential	non-essential	non-essential	non-essential	essential	non-essential
1314	aadA	STM14_1525	1356571	1357359	788	non-essential	non-essential	non-essential	non-essential	essential	non-essential
1315	unnamed_gene_607	STM14_1526	1357504	1358097	593	non-essential	non-essential	non-essential	non-essential	essential	non-essential
1316	unnamed_gene_610	STM14_1529	1359269	1359517	248	non-essential	non-essential	non-essential	non-essential	essential	non-essential
1317	unnamed_gene_611	STM14_1530	1359596	1359745	149	non-essential	non-essential	non-essential	non-essential	essential	non-essential
1318	unnamed_gene_612	STM14_1531	1359828	1360373	545	non-essential	non-essential	non-essential	non-essential	essential	non-essential
1319	yeaS	STM14_1532	1360570	1361208	638	non-essential	non-essential	non-essential	non-essential	essential	non-essential
1320	unnamed_gene_613	STM14_1533	1361225	1361380	155	non-essential	non-essential	non-essential	non-essential	essential	non-essential
1321	yeaR	STM14_1534	1361381	1361743	362	non-essential	non-essential	non-essential	non-essential	essential	non-essential
1322	yoaG	STM14_1535	1361746	1361928	182	non-essential	non-essential	non-essential	non-essential	essential	non-essential
1323	unnamed_gene_614	STM14_1536	1362034	1362159	125	non-essential	non-essential	non-essential	non-essential	essential	non-essential
1324	unnamed_gene_615	STM14_1537	1362158	1362799	641	non-essential	non-essential	non-essential	non-essential	essential	non-essential
1325	unnamed_gene_616	STM14_1538	1362921	1363106	185	non-essential	non-essential	non-essential	non-essential	essential	non-essential
1326	yeaQ	STM14_1539	1363114	1363362	248	non-essential	non-essential	non-essential	non-essential	essential	non-essential
1327	unnamed_gene_617	STM14_1540	1363413	1363529	116	non-essential	non-essential	non-essential	non-essential	essential	non-essential
1328	unnamed_gene_618	STM14_1541	1363501	1363599	98	non-essential	non-essential	non-essential	non-essential	essential	non-essential
1329	yaoF	STM14_1542	1363795	1364046	251	non-essential	non-essential	non-essential	non-essential	essential	non-essential
1330	unnamed_gene_619	STM14_1543	1364115	1364426	311	non-essential	non-essential	non-essential	non-essential	essential	non-essential
1331	yeaO	STM14_1544	1364412	1364759	347	non-essential	non-essential	non-essential	non-essential	essential	non-essential
1332	unnamed_gene_620	STM14_1545	1364743	1364856	113	non-essential	non-essential	non-essential	non-essential	essential	non-essential
1333	unnamed_gene_621	STM14_1546	1364774	1364911	137	non-essential	non-essential	non-essential	non-essential	essential	non-essential
1334	yeaN	STM14_1547	1364878	1366062	1184	non-essential	non-essential	non-essential	non-essential	essential	non-essential
1335	yeaM	STM14_1548	1366163	1366957	794	non-essential	non-essential	non-essential	non-essential	essential	non-essential
1336	yeaL	STM14_1549	1366937	1367383	446	non-essential	non-essential	non-essential	non-essential	essential	non-essential
1337	unnamed_gene_622	STM14_1550	1367385	1367522	137	non-essential	non-essential	essential	non-essential	non-essential	non-essential
1338	unnamed_gene_623	STM14_1551	1367589	1367696	107	non-essential	non-essential	essential	non-essential	non-essential	non-essential
1339	yeaK	STM14_1552	1367693	1368211	518	non-essential	non-essential	non-essential	non-essential	essential	non-essential
1340	unnamed_gene_625	STM14_1555	1370136	1370267	131	non-essential	non-essential	non-essential	non-essential	essential	non-essential
1341	yeaH	STM14_1556	1370395	1371681	1286	non-essential	non-essential	non-essential	non-essential	essential	non-essential
1342	unnamed_gene_626	STM14_1557	1371682	1371801	119	non-essential	non-essential	non-essential	non-essential	essential	non-essential
1343	yeaG	STM14_1558	1371804	1373738	1934	non-essential	non-essential	non-essential	non-essential	essential	non-essential
1344	unnamed_gene_627	STM14_1559	1373854	1374027	173	non-essential	non-essential	non-essential	non-essential	essential	non-essential
1345	mipA	STM14_1560	1374166	1374912	746	non-essential	non-essential	non-essential	non-essential	essential	non-essential
1346	unnamed_gene_628	STM14_1561	1375202	1376398	1196	non-essential	non-essential	non-essential	non-essential	essential	non-essential
1347	unnamed_gene_629	STM14_1562	1376495	1377352	857	non-essential	non-essential	non-essential	non-essential	essential	non-essential
1348	yeaD	STM14_1563	1377451	1378335	884	non-essential	non-essential	non-essential	non-essential	essential	non-essential
1349	unnamed_gene_630	STM14_1564	1378335	1378511	176	non-essential	non-essential	non-essential	non-essential	essential	non-essential
1350	gapA	STM14_1565	1378670	1379665	995	essential	essential	essential	essential	non-essential	essential
1351	unnamed_gene_631	STM14_1566	1379655	1379795	140	non-essential	non-essential	essential	non-essential	non-essential	essential
1352	yeaA	STM14_1567	1379977	1380420	443	non-essential	non-essential	non-essential	non-essential	essential	non-essential
1353	yeaC	STM14_1568	1380462	1380740	278	non-essential	non-essential	non-essential	non-essential	essential	non-essential
1354	unnamed_gene_632	STM14_1569	1380898	1381002	104	non-essential	non-essential	non-essential	non-essential	essential	non-essential
1355	pncA	STM14_1570	1381091	1381747	656	non-essential	non-essential	non-essential	non-essential	essential	non-essential
1356	ansA	STM14_1571	1381774	1382790	1016	non-essential	non-essential	non-essential	non-essential	essential	non-essential
1357	unnamed_gene_633	STM14_1572	1382785	1382889	104	non-essential	non-essential	non-essential	non-essential	essential	non-essential
1358	sppA	STM14_1573	1382886	1384742	1856	non-essential	non-essential	non-essential	non-essential	essential	non-essential
1359	ydjA	STM14_1574	1384916	1385467	551	non-essential	non-essential	non-essential	non-essential	essential	non-essential
1360	selD	STM14_1575	1385585	1386628	1043	non-essential	non-essential	non-essential	non-essential	essential	non-essential
1361	topB	STM14_1576	1386633	1388582	1949	essential	non-essential	non-essential	non-essential	essential	non-essential
1362	gdhA	STM14_1577	1388612	1389955	1343	non-essential	non-essential	non-essential	non-essential	essential	non-essential
1363	unnamed_gene_634	STM14_1578	1390194	1390469	275	non-essential	non-essential	non-essential	non-essential	essential	non-essential
1364	unnamed_gene_635	STM14_1579	1390429	1390845	416	non-essential	non-essential	non-essential	non-essential	essential	non-essential
1365	xthA	STM14_1580	1390918	1391724	806	essential	non-essential	non-essential	non-essential	essential	non-essential
1366	unnamed_gene_636	STM14_1581	1391859	1392038	179	non-essential	non-essential	essential	non-essential	non-essential	non-essential
1367	argD_1	STM14_1582	1392170	1393396	1226	non-essential	non-essential	non-essential	non-essential	essential	non-essential
1368	astA	STM14_1583	1393387	1394421	1034	non-essential	non-essential	non-essential	non-essential	essential	non-essential
1369	astD	STM14_1584	1394418	1395896	1478	essential	non-essential	non-essential	non-essential	essential	non-essential
1370	astB	STM14_1585	1395893	1397236	1343	essential	non-essential	non-essential	non-essential	essential	essential
1371	astE	STM14_1586	1397229	1398197	968	non-essential	non-essential	non-essential	non-essential	essential	essential
1372	unnamed_gene_637	STM14_1587	1398234	1398449	215	non-essential	non-essential	non-essential	non-essential	essential	non-essential
1373	spy	STM14_1588	1398533	1399018	485	non-essential	non-essential	non-essential	non-essential	essential	non-essential
1374	unnamed_gene_638	STM14_1589	1399093	1400001	908	non-essential	non-essential	non-essential	non-essential	essential	non-essential
1375	nadE	STM14_1590	1400095	1400922	827	essential	essential	essential	essential	non-essential	essential
1376	unnamed_gene_639	STM14_1591	1400923	1401129	206	non-essential	non-essential	non-essential	non-essential	essential	non-essential
1377	osmE	STM14_1592	1401141	1401482	341	non-essential	non-essential	non-essential	non-essential	essential	non-essential
1378	unnamed_gene_640	STM14_1593	1401610	1401732	122	non-essential	non-essential	non-essential	non-essential	essential	non-essential
1379	celA	STM14_1594	1401783	1402103	320	non-essential	non-essential	non-essential	non-essential	essential	non-essential
1380	celB	STM14_1595	1402186	1403544	1358	non-essential	non-essential	non-essential	non-essential	essential	non-essential
1381	celC	STM14_1596	1403595	1403942	347	non-essential	non-essential	non-essential	non-essential	essential	non-essential
1382	celD	STM14_1597	1403953	1404795	842	non-essential	non-essential	non-essential	non-essential	essential	non-essential
1383	celF	STM14_1598	1404920	1406275	1355	non-essential	non-essential	non-essential	non-essential	essential	non-essential
1384	celG	STM14_1599	1406288	1407046	758	non-essential	non-essential	non-essential	non-essential	essential	non-essential
1385	katE	STM14_1600	1407090	1409342	2252	essential	non-essential	non-essential	essential	essential	non-essential
1386	unnamed_gene_641	STM14_1601	1409372	1409509	137	non-essential	non-essential	essential	non-essential	non-essential	non-essential
1387	cedA	STM14_1603	1409707	1409949	242	non-essential	non-essential	non-essential	non-essential	essential	non-essential
1388	ydjN	STM14_1604	1410051	1411442	1391	non-essential	non-essential	non-essential	non-essential	essential	non-essential
1389	ydjM	STM14_1605	1411579	1412166	587	non-essential	non-essential	non-essential	non-essential	essential	non-essential
1390	yniC	STM14_1606	1412316	1412984	668	non-essential	non-essential	non-essential	non-essential	essential	non-essential
1391	yniB	STM14_1607	1413133	1413669	536	non-essential	non-essential	non-essential	non-essential	essential	non-essential
1392	unnamed_gene_643	STM14_1608	1413712	1414572	860	non-essential	non-essential	non-essential	non-essential	essential	non-essential
1393	ydiZ	STM14_1609	1414679	1414969	290	non-essential	non-essential	non-essential	non-essential	essential	non-essential
1394	pfkB	STM14_1610	1415066	1415998	932	non-essential	non-essential	non-essential	non-essential	essential	non-essential
1395	ydiY	STM14_1611	1416287	1417045	758	non-essential	non-essential	non-essential	non-essential	essential	non-essential
1396	unnamed_gene_645	STM14_1613	1418196	1418510	314	non-essential	non-essential	non-essential	non-essential	essential	non-essential
1397	unnamed_gene_646	STM14_1614	1418507	1419361	854	non-essential	non-essential	non-essential	non-essential	essential	non-essential
1398	unnamed_gene_647	STM14_1615	1419534	1419740	206	non-essential	non-essential	non-essential	non-essential	essential	non-essential
1399	rfc	STM14_1616	1420063	1421286	1223	non-essential	non-essential	non-essential	non-essential	essential	non-essential
1400	unnamed_gene_648	STM14_1617	1421769	1421954	185	non-essential	non-essential	non-essential	non-essential	essential	non-essential
1401	unnamed_gene_649	STM14_1618	1421956	1422090	134	non-essential	non-essential	non-essential	non-essential	essential	non-essential
1402	thrS	STM14_1619	1422178	1424106	1928	essential	essential	essential	essential	non-essential	essential
1403	infC	STM14_1620	1424110	1424652	542	essential	essential	essential	essential	non-essential	essential
1404	rpmI	STM14_1621	1424748	1424945	197	non-essential	non-essential	essential	non-essential	non-essential	essential
1405	rplT	STM14_1622	1424996	1425352	356	non-essential	essential	essential	non-essential	non-essential	essential
1406	unnamed_gene_650	STM14_1623	1425398	1425562	164	non-essential	non-essential	non-essential	non-essential	essential	essential
1407	pheS	STM14_1624	1425654	1426637	983	essential	essential	essential	essential	non-essential	essential
1408	pheT	STM14_1625	1426653	1429040	2387	essential	essential	non-essential	essential	non-essential	essential
1409	ihfA	STM14_1626	1429045	1429344	299	non-essential	non-essential	non-essential	non-essential	essential	non-essential
1410	btuC	STM14_1627	1429547	1430527	980	non-essential	non-essential	non-essential	non-essential	essential	non-essential
1411	btuE	STM14_1628	1430619	1431170	551	non-essential	non-essential	non-essential	non-essential	essential	non-essential
1412	btuD	STM14_1629	1431170	1431919	749	non-essential	non-essential	non-essential	non-essential	essential	non-essential
1413	nlpC	STM14_1630	1431996	1432460	464	non-essential	non-essential	non-essential	non-essential	essential	non-essential
1414	unnamed_gene_651	STM14_1631	1432577	1432696	119	non-essential	non-essential	non-essential	non-essential	essential	non-essential
1415	ydiV	STM14_1632	1432774	1433487	713	non-essential	non-essential	non-essential	non-essential	essential	non-essential
1416	ydiU	STM14_1633	1433549	1434991	1442	non-essential	non-essential	non-essential	non-essential	essential	non-essential
1417	ydiE	STM14_1634	1435026	1435217	191	non-essential	non-essential	non-essential	non-essential	essential	non-essential
1418	aroH	STM14_1635	1435374	1436420	1046	non-essential	non-essential	non-essential	non-essential	essential	non-essential
1419	unnamed_gene_652	STM14_1636	1436467	1436571	104	non-essential	non-essential	non-essential	non-essential	essential	non-essential
1420	ydiA	STM14_1637	1436576	1437409	833	non-essential	non-essential	non-essential	non-essential	essential	non-essential
1421	unnamed_gene_653	STM14_1638	1437586	1437699	113	non-essential	non-essential	non-essential	non-essential	essential	non-essential
1422	pps	STM14_1639	1437746	1440124	2378	essential	non-essential	non-essential	non-essential	essential	non-essential
1423	ydiD	STM14_1640	1440166	1441806	1640	non-essential	non-essential	non-essential	non-essential	essential	non-essential
1424	ydiT	STM14_1641	1441896	1442189	293	non-essential	non-essential	non-essential	non-essential	essential	non-essential
1425	ydiS	STM14_1642	1442186	1443472	1286	non-essential	non-essential	non-essential	non-essential	essential	non-essential
1426	ydiR	STM14_1643	1443529	1444464	935	non-essential	non-essential	non-essential	non-essential	essential	non-essential
1427	ydiQ	STM14_1644	1444486	1445250	764	non-essential	non-essential	non-essential	non-essential	essential	non-essential
1428	unnamed_gene_654	STM14_1645	1445506	1445658	152	non-essential	non-essential	non-essential	non-essential	essential	non-essential
1429	ydiP	STM14_1646	1445713	1446603	890	non-essential	non-essential	non-essential	non-essential	essential	non-essential
1430	ydiO	STM14_1647	1446679	1447830	1151	non-essential	non-essential	non-essential	non-essential	essential	non-essential
1431	ydiF	STM14_1648	1447844	1449439	1595	non-essential	non-essential	non-essential	non-essential	essential	non-essential
1432	aroD	STM14_1649	1449593	1450351	758	non-essential	non-essential	non-essential	non-essential	essential	non-essential
1433	aroE_1	STM14_1650	1450396	1451262	866	non-essential	non-essential	non-essential	non-essential	essential	non-essential
1434	unnamed_gene_655	STM14_1652	1452598	1452744	146	non-essential	non-essential	essential	non-essential	non-essential	non-essential
1435	unnamed_gene_656	STM14_1653	1452728	1452838	110	non-essential	non-essential	essential	non-essential	non-essential	non-essential
1436	ydiK	STM14_1657	1455097	1456215	1118	non-essential	non-essential	non-essential	non-essential	essential	non-essential
1437	unnamed_gene_657	STM14_1658	1456308	1456475	167	non-essential	non-essential	non-essential	non-essential	essential	non-essential
1438	ydiJ	STM14_1659	1456480	1459536	3056	non-essential	non-essential	non-essential	essential	essential	essential
1439	unnamed_gene_658	STM14_1660	1459533	1459943	410	non-essential	non-essential	non-essential	non-essential	essential	non-essential
1440	ydiH	STM14_1661	1460003	1460230	227	non-essential	non-essential	non-essential	non-essential	essential	non-essential
1441	unnamed_gene_659	STM14_1662	1460518	1461864	1346	non-essential	non-essential	non-essential	non-essential	essential	non-essential
1442	sufA	STM14_1663	1462291	1462659	368	non-essential	non-essential	non-essential	non-essential	essential	non-essential
1443	sufB	STM14_1664	1462668	1464155	1487	non-essential	non-essential	non-essential	non-essential	essential	non-essential
1444	sufC	STM14_1665	1464172	1464918	746	non-essential	non-essential	non-essential	non-essential	essential	non-essential
1445	sufD	STM14_1666	1464893	1466164	1271	non-essential	non-essential	non-essential	non-essential	essential	non-essential
1446	sufS	STM14_1667	1466161	1467381	1220	non-essential	non-essential	non-essential	non-essential	essential	non-essential
1447	ynhA	STM14_1668	1467394	1467810	416	non-essential	non-essential	non-essential	non-essential	essential	non-essential
1448	ynhG	STM14_1669	1467965	1468966	1001	non-essential	non-essential	non-essential	non-essential	essential	non-essential
1449	lppB	STM14_1670	1469033	1469272	239	non-essential	non-essential	non-essential	non-essential	essential	non-essential
1450	lpp	STM14_1671	1469355	1469591	236	non-essential	non-essential	non-essential	non-essential	essential	non-essential
1451	pykF	STM14_1672	1469902	1471314	1412	essential	essential	non-essential	essential	non-essential	essential
1452	orf48	STM14_1673	1471716	1473059	1343	non-essential	non-essential	non-essential	non-essential	essential	non-essential
1453	orf32	STM14_1674	1473081	1473974	893	non-essential	non-essential	non-essential	non-essential	essential	non-essential
1454	orf245	STM14_1675	1474033	1474770	737	non-essential	non-essential	non-essential	non-essential	essential	non-essential
1455	orf408	STM14_1676	1474782	1476008	1226	non-essential	non-essential	non-essential	non-essential	essential	non-essential
1456	ttrA	STM14_1677	1476331	1479393	3062	essential	non-essential	non-essential	essential	essential	essential
1457	ttrC	STM14_1678	1479386	1480408	1022	non-essential	non-essential	non-essential	non-essential	essential	non-essential
1458	ttrB	STM14_1679	1480409	1481161	752	non-essential	non-essential	non-essential	non-essential	essential	non-essential
1459	ttrS	STM14_1680	1481325	1483103	1778	non-essential	non-essential	non-essential	non-essential	essential	non-essential
1460	ttrR	STM14_1681	1483060	1483698	638	non-essential	non-essential	non-essential	non-essential	essential	non-essential
1461	orf70	STM14_1682	1483796	1484008	212	non-essential	non-essential	non-essential	non-essential	essential	non-essential
1462	orf319	STM14_1683	1484104	1485063	959	non-essential	non-essential	non-essential	non-essential	essential	non-essential
1463	orf242	STM14_1684	1485236	1485964	728	non-essential	non-essential	non-essential	non-essential	essential	non-essential
1464	ssrA	STM14_1687	1486812	1489574	2762	non-essential	non-essential	non-essential	non-essential	essential	non-essential
1465	ssaB	STM14_1688	1489975	1490376	401	non-essential	non-essential	non-essential	non-essential	essential	non-essential
1466	ssaC	STM14_1689	1490378	1491871	1493	non-essential	non-essential	non-essential	non-essential	essential	non-essential
1467	ssaE	STM14_1691	1493071	1493313	242	non-essential	non-essential	non-essential	non-essential	essential	non-essential
1468	unnamed_gene_662	STM14_1693	1493577	1493903	326	non-essential	non-essential	non-essential	non-essential	essential	non-essential
1469	sscA	STM14_1695	1494497	1494970	473	non-essential	non-essential	non-essential	non-essential	essential	non-essential
1470	sseC	STM14_1696	1494973	1496427	1454	non-essential	non-essential	non-essential	non-essential	essential	non-essential
1471	ssaG	STM14_1702	1499513	1499728	215	non-essential	non-essential	non-essential	non-essential	essential	non-essential
1472	ssaH	STM14_1703	1499769	1499996	227	non-essential	non-essential	non-essential	non-essential	essential	non-essential
1473	ssaI	STM14_1704	1500008	1500256	248	non-essential	non-essential	non-essential	non-essential	essential	non-essential
1474	ssaJ	STM14_1705	1500253	1501002	749	non-essential	non-essential	non-essential	non-essential	essential	non-essential
1475	unnamed_gene_664	STM14_1706	1501020	1501568	548	non-essential	non-essential	non-essential	non-essential	essential	non-essential
1476	ssaK	STM14_1707	1501565	1502239	674	non-essential	non-essential	non-essential	non-essential	essential	non-essential
1477	ssaN	STM14_1711	1505667	1506968	1301	non-essential	non-essential	non-essential	non-essential	essential	non-essential
1478	ssaO	STM14_1712	1506971	1507348	377	non-essential	non-essential	non-essential	non-essential	essential	non-essential
1479	ssaR	STM14_1715	1508720	1509367	647	non-essential	non-essential	non-essential	non-essential	essential	non-essential
1480	ssaS	STM14_1716	1509364	1509630	266	non-essential	non-essential	non-essential	non-essential	essential	non-essential
1481	ssaT	STM14_1717	1509631	1510410	779	non-essential	non-essential	non-essential	non-essential	essential	non-essential
1482	ssaU	STM14_1718	1510407	1511465	1058	non-essential	non-essential	non-essential	non-essential	essential	non-essential
1483	valW	STM14_1720	1511610	1511686	76	non-essential	non-essential	non-essential	non-essential	essential	non-essential
1484	valV	STM14_1721	1511710	1511786	76	non-essential	non-essential	non-essential	non-essential	essential	non-essential
1485	ydhE	STM14_1722	1511938	1513311	1373	non-essential	non-essential	non-essential	non-essential	essential	non-essential
1486	ribE	STM14_1723	1513528	1514169	641	essential	essential	essential	essential	non-essential	essential
1487	cfa	STM14_1724	1514211	1515359	1148	non-essential	non-essential	non-essential	non-essential	essential	non-essential
1488	ydhC	STM14_1725	1515649	1516854	1205	non-essential	non-essential	non-essential	non-essential	essential	non-essential
1489	ydhB	STM14_1726	1516967	1517899	932	non-essential	non-essential	non-essential	non-essential	essential	non-essential
1490	purR	STM14_1727	1517896	1518921	1025	essential	non-essential	non-essential	non-essential	essential	non-essential
1491	unnamed_gene_666	STM14_1728	1519171	1519452	281	non-essential	non-essential	non-essential	non-essential	essential	non-essential
1492	sodB	STM14_1729	1519389	1519970	581	non-essential	non-essential	non-essential	non-essential	essential	non-essential
1493	ydhO	STM14_1730	1520097	1520951	854	essential	non-essential	non-essential	non-essential	essential	essential
1494	ydhD	STM14_1731	1521253	1521600	347	non-essential	non-essential	non-essential	non-essential	essential	non-essential
1495	rnt	STM14_1732	1521678	1522325	647	non-essential	non-essential	non-essential	essential	essential	essential
1496	gloA	STM14_1733	1522426	1522833	407	non-essential	non-essential	non-essential	non-essential	essential	non-essential
1497	nemA	STM14_1734	1522902	1523999	1097	non-essential	non-essential	non-essential	non-essential	essential	non-essential
1498	ydhM	STM14_1735	1524058	1524657	599	non-essential	non-essential	non-essential	non-essential	essential	non-essential
1499	ydhL	STM14_1736	1524760	1524999	239	non-essential	non-essential	non-essential	non-essential	essential	non-essential
1500	ydhF	STM14_1737	1525050	1525946	896	non-essential	non-essential	non-essential	non-essential	essential	non-essential
1501	sodC_2	STM14_1738	1526026	1526547	521	non-essential	non-essential	non-essential	non-essential	essential	non-essential
1502	unnamed_gene_667	STM14_1739	1526523	1528562	2039	non-essential	non-essential	non-essential	non-essential	essential	non-essential
1503	ydhJ	STM14_1740	1528562	1529458	896	non-essential	non-essential	non-essential	non-essential	essential	non-essential
1504	ydhI	STM14_1741	1529425	1529661	236	non-essential	non-essential	non-essential	non-essential	essential	non-essential
1505	slyA	STM14_1742	1529862	1530296	434	non-essential	non-essential	non-essential	non-essential	essential	non-essential
1506	slyB	STM14_1743	1530344	1530811	467	non-essential	non-essential	non-essential	non-essential	essential	non-essential
1507	anmK	STM14_1744	1531083	1532204	1121	non-essential	non-essential	non-essential	non-essential	essential	non-essential
1508	mliC	STM14_1745	1532292	1532621	329	non-essential	non-essential	non-essential	non-essential	essential	non-essential
1509	pdxH	STM14_1746	1532680	1533336	656	non-essential	non-essential	non-essential	non-essential	essential	non-essential
1510	tyrS	STM14_1747	1533463	1534737	1274	essential	essential	essential	essential	non-essential	essential
1511	pdxY	STM14_1748	1534797	1535657	860	non-essential	non-essential	non-essential	non-essential	essential	non-essential
1512	gst	STM14_1749	1535716	1536321	605	non-essential	non-essential	non-essential	non-essential	essential	non-essential
1513	tppB	STM14_1750	1536426	1537931	1505	non-essential	non-essential	non-essential	non-essential	essential	non-essential
1514	unnamed_gene_668	STM14_1751	1538110	1538277	167	non-essential	non-essential	essential	non-essential	non-essential	non-essential
1515	nth	STM14_1752	1538533	1539168	635	non-essential	non-essential	non-essential	non-essential	essential	non-essential
1516	ydgQ	STM14_1753	1539168	1539860	692	non-essential	non-essential	non-essential	non-essential	essential	non-essential
1517	ydgP	STM14_1754	1539863	1540483	620	non-essential	non-essential	non-essential	non-essential	essential	non-essential
1518	rnfD	STM14_1755	1540487	1541545	1058	non-essential	non-essential	non-essential	non-essential	essential	non-essential
1519	unnamed_gene_669	STM14_1756	1541546	1543753	2207	essential	non-essential	non-essential	non-essential	essential	non-essential
1520	ydgM	STM14_1757	1543746	1544324	578	non-essential	non-essential	non-essential	non-essential	essential	non-essential
1521	unnamed_gene_670	STM14_1758	1544324	1544905	581	non-essential	non-essential	non-essential	non-essential	essential	non-essential
1522	ydgK	STM14_1759	1544982	1545422	440	non-essential	non-essential	non-essential	non-essential	essential	non-essential
1523	ydgT	STM14_1760	1545511	1545741	230	non-essential	non-essential	non-essential	non-essential	essential	non-essential
1524	unnamed_gene_671	STM14_1761	1546024	1546185	161	non-essential	non-essential	non-essential	non-essential	essential	non-essential
1525	ydgJ	STM14_1762	1546357	1547397	1040	non-essential	non-essential	non-essential	non-essential	essential	non-essential
1526	add	STM14_1763	1547472	1548473	1001	non-essential	non-essential	non-essential	non-essential	essential	non-essential
1527	unnamed_gene_672	STM14_1764	1548438	1548683	245	non-essential	non-essential	non-essential	non-essential	essential	non-essential
1528	malY	STM14_1765	1548696	1548829	133	non-essential	non-essential	essential	non-essential	non-essential	non-essential
1529	malX	STM14_1766	1548839	1549058	219	non-essential	non-essential	non-essential	non-essential	essential	non-essential
1530	unnamed_gene_673	STM14_1767	1549052	1549171	119	non-essential	non-essential	non-essential	non-essential	essential	non-essential
1531	ydgA	STM14_1768	1549177	1550685	1508	essential	essential	non-essential	essential	essential	essential
1532	manA	STM14_1769	1550788	1551963	1175	non-essential	non-essential	non-essential	non-essential	essential	non-essential
1533	fumA	STM14_1770	1552163	1553809	1646	non-essential	non-essential	non-essential	non-essential	essential	non-essential
1534	unnamed_gene_674	STM14_1771	1553745	1553906	161	non-essential	non-essential	non-essential	non-essential	essential	non-essential
1535	fumC	STM14_1772	1553977	1555380	1403	essential	non-essential	non-essential	essential	essential	non-essential
1536	tus	STM14_1773	1555377	1556306	929	essential	essential	essential	essential	non-essential	essential
1537	rstB	STM14_1774	1556382	1557683	1301	non-essential	non-essential	non-essential	non-essential	essential	non-essential
1538	unnamed_gene_675	STM14_1775	1557794	1559500	1706	non-essential	non-essential	non-essential	non-essential	essential	non-essential
1539	unnamed_gene_676	STM14_1776	1559385	1559690	305	non-essential	non-essential	non-essential	non-essential	essential	non-essential
1540	rstA	STM14_1779	1561266	1561997	731	non-essential	non-essential	non-essential	non-essential	essential	non-essential
1541	ydgC	STM14_1780	1562124	1562459	335	non-essential	non-essential	non-essential	non-essential	essential	non-essential
1542	ydgI	STM14_1781	1562521	1563903	1382	essential	non-essential	non-essential	non-essential	essential	non-essential
1543	unnamed_gene_678	STM14_1782	1563882	1564016	134	non-essential	non-essential	essential	non-essential	non-essential	non-essential
1544	unnamed_gene_679	STM14_1783	1563914	1564087	173	non-essential	non-essential	essential	non-essential	non-essential	non-essential
1545	unnamed_gene_680	STM14_1784	1564099	1564224	125	non-essential	non-essential	essential	non-essential	non-essential	non-essential
1546	ydgH	STM14_1785	1564202	1565146	944	non-essential	non-essential	non-essential	non-essential	essential	non-essential
1547	unnamed_gene_681	STM14_1786	1565234	1565359	125	non-essential	non-essential	non-essential	non-essential	essential	non-essential
1548	pntA	STM14_1787	1565673	1567202	1529	non-essential	non-essential	non-essential	non-essential	essential	non-essential
1549	pntB	STM14_1788	1567213	1568601	1388	essential	non-essential	non-essential	non-essential	essential	non-essential
1550	tqsA	STM14_1789	1568776	1569810	1034	non-essential	non-essential	non-essential	non-essential	essential	non-essential
1551	unnamed_gene_682	STM14_1790	1569946	1570116	170	non-essential	non-essential	non-essential	non-essential	essential	non-essential
1552	ydgF	STM14_1791	1570228	1570590	362	non-essential	non-essential	non-essential	non-essential	essential	non-essential
1553	ydgE	STM14_1792	1570577	1570906	329	non-essential	non-essential	non-essential	non-essential	essential	non-essential
1554	unnamed_gene_683	STM14_1793	1570946	1571767	821	essential	non-essential	non-essential	non-essential	non-essential	non-essential
1555	unnamed_gene_684	STM14_1794	1571734	1572027	293	non-essential	non-essential	non-essential	non-essential	essential	non-essential
1556	unnamed_gene_685	STM14_1795	1572036	1572284	248	non-essential	non-essential	non-essential	non-essential	essential	non-essential
1557	unnamed_gene_686	STM14_1796	1572462	1572653	191	non-essential	non-essential	non-essential	non-essential	essential	non-essential
1558	ynfM	STM14_1797	1572679	1573932	1253	non-essential	non-essential	non-essential	non-essential	essential	non-essential
1559	ynfL	STM14_1798	1574052	1574951	899	non-essential	non-essential	non-essential	non-essential	essential	non-essential
1560	mlc	STM14_1799	1575079	1576299	1220	non-essential	non-essential	non-essential	non-essential	essential	non-essential
1561	bioD_2	STM14_1800	1576425	1577120	695	non-essential	non-essential	non-essential	non-essential	essential	non-essential
1562	unnamed_gene_687	STM14_1801	1577076	1578329	1253	non-essential	non-essential	non-essential	non-essential	essential	non-essential
1563	unnamed_gene_688	STM14_1802	1578501	1579649	1148	essential	non-essential	non-essential	non-essential	essential	non-essential
1564	unnamed_gene_689	STM14_1803	1579649	1580296	647	non-essential	non-essential	non-essential	non-essential	essential	non-essential
1565	unnamed_gene_690	STM14_1804	1580306	1581208	902	non-essential	non-essential	non-essential	non-essential	essential	non-essential
1566	unnamed_gene_691	STM14_1805	1581237	1581947	710	non-essential	non-essential	non-essential	non-essential	essential	non-essential
1567	ynfI	STM14_1806	1582252	1582866	614	non-essential	non-essential	non-essential	non-essential	essential	non-essential
1568	unnamed_gene_692	STM14_1807	1582909	1583766	857	non-essential	non-essential	non-essential	non-essential	essential	non-essential
1569	unnamed_gene_693	STM14_1808	1583768	1584385	617	non-essential	non-essential	non-essential	non-essential	essential	non-essential
1570	unnamed_gene_694	STM14_1809	1584396	1586831	2435	essential	non-essential	non-essential	non-essential	essential	non-essential
1571	unnamed_gene_695	STM14_1810	1586812	1587033	221	non-essential	non-essential	non-essential	non-essential	essential	non-essential
1572	unnamed_gene_696	STM14_1811	1586930	1589371	2441	non-essential	non-essential	non-essential	non-essential	essential	non-essential
1573	ynfD	STM14_1812	1589525	1589833	308	non-essential	non-essential	non-essential	non-essential	essential	non-essential
1574	ynfC	STM14_1813	1589937	1590647	710	non-essential	non-essential	non-essential	non-essential	essential	non-essential
1575	speG	STM14_1814	1590688	1591248	560	non-essential	non-essential	non-essential	non-essential	essential	non-essential
1576	ynfB	STM14_1815	1591284	1591625	341	non-essential	essential	non-essential	non-essential	non-essential	non-essential
1577	unnamed_gene_697	STM14_1816	1591641	1591757	116	non-essential	non-essential	non-essential	non-essential	essential	non-essential
1578	ynfA	STM14_1817	1591778	1592104	326	non-essential	non-essential	non-essential	non-essential	essential	non-essential
1579	rspA	STM14_1818	1592226	1593440	1214	non-essential	non-essential	non-essential	non-essential	essential	non-essential
1580	rspB	STM14_1819	1593451	1594470	1019	non-essential	non-essential	non-essential	non-essential	essential	non-essential
1581	unnamed_gene_698	STM14_1821	1595845	1596036	191	non-essential	non-essential	non-essential	non-essential	essential	non-essential
1582	ydfI	STM14_1822	1596047	1597513	1466	non-essential	non-essential	non-essential	non-essential	essential	non-essential
1583	ydfZ	STM14_1823	1597580	1597783	203	non-essential	non-essential	essential	non-essential	non-essential	essential
1584	ydfH	STM14_1824	1597964	1598650	686	non-essential	non-essential	non-essential	non-essential	essential	essential
1585	ydfG	STM14_1825	1598780	1599541	761	non-essential	non-essential	non-essential	non-essential	essential	non-essential
1586	dcp	STM14_1826	1599665	1601707	2042	non-essential	non-essential	non-essential	non-essential	essential	non-essential
1587	unnamed_gene_699	STM14_1827	1601704	1601919	215	non-essential	non-essential	non-essential	non-essential	essential	non-essential
1588	unnamed_gene_700	STM14_1828	1601786	1601923	137	non-essential	non-essential	essential	non-essential	non-essential	non-essential
1589	unnamed_gene_701	STM14_1829	1602052	1602234	182	non-essential	non-essential	non-essential	non-essential	essential	non-essential
1590	ydeJ	STM14_1830	1602354	1602881	527	non-essential	non-essential	non-essential	non-essential	essential	non-essential
1591	unnamed_gene_702	STM14_1831	1602970	1603068	98	non-essential	non-essential	non-essential	non-essential	essential	non-essential
1592	ydeI	STM14_1832	1603308	1603700	392	non-essential	non-essential	non-essential	non-essential	essential	non-essential
1593	ydeE	STM14_1834	1604391	1605578	1187	non-essential	non-essential	non-essential	non-essential	essential	non-essential
1594	ydeD	STM14_1835	1605806	1606708	902	non-essential	non-essential	non-essential	non-essential	essential	non-essential
1595	marB	STM14_1836	1606827	1607042	215	non-essential	non-essential	non-essential	non-essential	essential	non-essential
1596	marA	STM14_1837	1607071	1607454	383	non-essential	non-essential	non-essential	non-essential	essential	non-essential
1597	marR	STM14_1838	1607474	1607908	434	non-essential	non-essential	non-essential	non-essential	essential	non-essential
1598	marC	STM14_1839	1608167	1608832	665	non-essential	non-essential	non-essential	non-essential	essential	non-essential
1599	ydeA	STM14_1840	1608879	1610069	1190	essential	essential	non-essential	essential	non-essential	essential
1600	yneJ	STM14_1841	1610185	1611057	872	non-essential	non-essential	non-essential	non-essential	essential	non-essential
1601	yneI	STM14_1842	1611160	1612548	1388	non-essential	non-essential	non-essential	non-essential	essential	non-essential
1602	yneH	STM14_1843	1612621	1613547	926	non-essential	non-essential	non-essential	non-essential	essential	non-essential
1603	yneG	STM14_1844	1613547	1613906	359	non-essential	non-essential	non-essential	non-essential	essential	non-essential
1604	unnamed_gene_704	STM14_1845	1614130	1615077	947	non-essential	non-essential	non-essential	non-essential	essential	non-essential
1605	unnamed_gene_705	STM14_1846	1615133	1615675	542	non-essential	non-essential	non-essential	non-essential	essential	non-essential
1606	unnamed_gene_706	STM14_1847	1615524	1615850	326	non-essential	non-essential	non-essential	non-essential	essential	non-essential
1607	unnamed_gene_709	STM14_1850	1618005	1618892	887	non-essential	non-essential	non-essential	non-essential	essential	non-essential
1608	unnamed_gene_710	STM14_1851	1618880	1619941	1061	non-essential	non-essential	non-essential	non-essential	essential	non-essential
1609	unnamed_gene_711	STM14_1852	1619959	1620369	410	non-essential	non-essential	non-essential	non-essential	essential	non-essential
1610	unnamed_gene_712	STM14_1853	1620366	1620665	299	non-essential	non-essential	non-essential	non-essential	essential	non-essential
1611	unnamed_gene_713	STM14_1854	1620665	1621273	608	non-essential	non-essential	non-essential	non-essential	essential	non-essential
1612	unnamed_gene_714	STM14_1855	1621279	1622022	743	non-essential	non-essential	non-essential	non-essential	essential	non-essential
1613	unnamed_gene_715	STM14_1856	1621973	1623775	1802	non-essential	non-essential	non-essential	essential	essential	non-essential
1614	unnamed_gene_716	STM14_1857	1623778	1624881	1103	non-essential	non-essential	non-essential	non-essential	essential	non-essential
1615	unnamed_gene_717	STM14_1858	1625009	1625161	152	non-essential	non-essential	non-essential	non-essential	essential	non-essential
1616	unnamed_gene_718	STM14_1859	1625310	1626401	1091	non-essential	non-essential	non-essential	non-essential	essential	non-essential
1617	unnamed_gene_719	STM14_1860	1626447	1627238	791	non-essential	non-essential	non-essential	non-essential	essential	non-essential
1618	unnamed_gene_720	STM14_1861	1627297	1628322	1025	non-essential	non-essential	non-essential	non-essential	essential	non-essential
1619	pqaA	STM14_1863	1629760	1631316	1556	non-essential	non-essential	non-essential	non-essential	essential	non-essential
1620	unnamed_gene_722	STM14_1864	1631386	1632627	1241	non-essential	non-essential	non-essential	non-essential	essential	non-essential
1621	unnamed_gene_723	STM14_1865	1632617	1634125	1508	non-essential	non-essential	non-essential	non-essential	essential	non-essential
1622	unnamed_gene_724	STM14_1866	1634170	1634658	488	non-essential	non-essential	non-essential	non-essential	essential	non-essential
1623	unnamed_gene_725	STM14_1867	1634718	1634879	161	non-essential	non-essential	non-essential	non-essential	essential	non-essential
1624	unnamed_gene_726	STM14_1868	1634851	1635930	1079	non-essential	non-essential	non-essential	non-essential	essential	non-essential
1625	unnamed_gene_727	STM14_1869	1635982	1636371	389	non-essential	non-essential	non-essential	non-essential	essential	non-essential
1626	unnamed_gene_728	STM14_1870	1636542	1636826	284	non-essential	non-essential	non-essential	non-essential	essential	non-essential
1627	unnamed_gene_729	STM14_1871	1636816	1637064	248	non-essential	non-essential	non-essential	non-essential	essential	non-essential
1628	unnamed_gene_730	STM14_1872	1637216	1637431	215	non-essential	non-essential	non-essential	non-essential	essential	non-essential
1629	unnamed_gene_731	STM14_1873	1637421	1637753	332	non-essential	non-essential	non-essential	non-essential	essential	non-essential
1630	unnamed_gene_732	STM14_1874	1637896	1638804	908	non-essential	non-essential	non-essential	non-essential	essential	non-essential
1631	unnamed_gene_733	STM14_1875	1638797	1639574	777	non-essential	non-essential	non-essential	non-essential	essential	non-essential
1632	unnamed_gene_734	STM14_1876	1639903	1640112	209	non-essential	non-essential	non-essential	non-essential	essential	non-essential
1633	unnamed_gene_735	STM14_1877	1640382	1641848	1466	essential	non-essential	non-essential	essential	essential	essential
1634	unnamed_gene_736	STM14_1878	1642107	1643114	1007	non-essential	non-essential	non-essential	non-essential	essential	non-essential
1635	unnamed_gene_737	STM14_1879	1643258	1644709	1451	non-essential	non-essential	non-essential	non-essential	essential	non-essential
1636	unnamed_gene_738	STM14_1880	1644722	1645924	1202	non-essential	non-essential	non-essential	non-essential	essential	non-essential
1637	unnamed_gene_739	STM14_1881	1646037	1648112	2075	non-essential	non-essential	non-essential	non-essential	essential	non-essential
1638	unnamed_gene_740	STM14_1882	1648169	1650697	2528	essential	non-essential	non-essential	essential	essential	non-essential
1639	unnamed_gene_741	STM14_1883	1650694	1652478	1784	non-essential	non-essential	non-essential	non-essential	essential	non-essential
1640	unnamed_gene_742	STM14_1884	1652607	1653392	785	non-essential	non-essential	non-essential	non-essential	essential	non-essential
1641	hdeB	STM14_1885	1653535	1653864	329	non-essential	non-essential	non-essential	non-essential	essential	non-essential
1642	osmC	STM14_1886	1654214	1654645	431	non-essential	non-essential	non-essential	non-essential	essential	non-essential
1643	rpsV	STM14_1888	1655468	1655611	143	non-essential	non-essential	non-essential	non-essential	essential	non-essential
1644	sfcA	STM14_1889	1655788	1657485	1697	non-essential	non-essential	non-essential	non-essential	essential	non-essential
1645	unnamed_gene_743	STM14_1890	1657503	1657634	131	non-essential	non-essential	non-essential	non-essential	essential	non-essential
1646	adhP	STM14_1891	1657771	1658781	1010	non-essential	non-essential	non-essential	non-essential	essential	non-essential
1647	fdnI	STM14_1892	1658872	1659528	656	non-essential	non-essential	non-essential	non-essential	essential	non-essential
1648	fdnH	STM14_1893	1659521	1660405	884	non-essential	non-essential	non-essential	non-essential	essential	non-essential
1649	fdnG	STM14_1894	1660419	1663466	3047	non-essential	non-essential	non-essential	essential	essential	non-essential
1650	unnamed_gene_744	STM14_1895	1663489	1663641	152	non-essential	non-essential	non-essential	non-essential	essential	non-essential
1651	unnamed_gene_745	STM14_1897	1664885	1665067	182	non-essential	non-essential	non-essential	non-essential	essential	non-essential
1652	nmpC	STM14_1898	1665150	1666238	1088	non-essential	non-essential	non-essential	non-essential	essential	non-essential
1653	unnamed_gene_746	STM14_1899	1666322	1666762	440	non-essential	non-essential	non-essential	non-essential	essential	non-essential
1654	smvA	STM14_1900	1666787	1668274	1487	non-essential	non-essential	non-essential	non-essential	essential	non-essential
1655	unnamed_gene_747	STM14_1901	1668391	1668969	578	non-essential	non-essential	non-essential	non-essential	essential	non-essential
1656	unnamed_gene_748	STM14_1902	1668962	1669093	131	non-essential	non-essential	essential	non-essential	non-essential	non-essential
1657	narU	STM14_1903	1669184	1670572	1388	non-essential	non-essential	non-essential	non-essential	essential	non-essential
1658	unnamed_gene_749	STM14_1904	1670559	1670702	143	non-essential	non-essential	essential	non-essential	non-essential	non-essential
1659	narZ	STM14_1905	1670664	1674404	3740	essential	non-essential	non-essential	non-essential	essential	non-essential
1660	narY	STM14_1906	1674401	1675945	1544	non-essential	non-essential	non-essential	non-essential	essential	non-essential
1661	narW	STM14_1907	1675945	1676640	695	non-essential	non-essential	non-essential	non-essential	essential	non-essential
1662	narV	STM14_1908	1676637	1677317	680	non-essential	non-essential	non-essential	non-essential	essential	non-essential
1663	yddE	STM14_1909	1677423	1678316	893	non-essential	non-essential	non-essential	non-essential	essential	non-essential
1664	nhoA	STM14_1910	1678352	1679197	845	non-essential	non-essential	non-essential	non-essential	essential	non-essential
1665	unnamed_gene_750	STM14_1911	1679194	1679457	263	non-essential	non-essential	non-essential	non-essential	essential	non-essential
1666	unnamed_gene_751	STM14_1912	1679481	1680113	632	non-essential	non-essential	non-essential	non-essential	essential	non-essential
1667	unnamed_gene_752	STM14_1913	1680178	1680390	212	non-essential	non-essential	non-essential	non-essential	essential	non-essential
1668	unnamed_gene_753	STM14_1914	1680335	1680472	137	non-essential	non-essential	non-essential	non-essential	essential	non-essential
1669	unnamed_gene_754	STM14_1915	1680342	1680476	134	non-essential	non-essential	non-essential	non-essential	essential	non-essential
1670	ansP	STM14_1916	1680626	1682119	1493	non-essential	non-essential	non-essential	non-essential	essential	non-essential
1671	unnamed_gene_755	STM14_1917	1682196	1682417	221	non-essential	non-essential	non-essential	non-essential	essential	non-essential
1672	unnamed_gene_756	STM14_1918	1682562	1683623	1061	non-essential	non-essential	non-essential	non-essential	essential	non-essential
1673	unnamed_gene_757	STM14_1919	1683664	1683783	119	non-essential	non-essential	essential	non-essential	non-essential	non-essential
1674	yncD	STM14_1920	1683887	1686007	2120	non-essential	non-essential	non-essential	non-essential	essential	non-essential
1675	yncC	STM14_1921	1686074	1686739	665	non-essential	non-essential	non-essential	non-essential	essential	non-essential
1676	unnamed_gene_758	STM14_1922	1686850	1686969	119	non-essential	non-essential	non-essential	non-essential	essential	non-essential
1677	unnamed_gene_759	STM14_1923	1686958	1687080	122	non-essential	non-essential	non-essential	non-essential	essential	non-essential
1678	yncB	STM14_1924	1687073	1688143	1070	non-essential	non-essential	non-essential	non-essential	essential	non-essential
1679	yncA	STM14_1925	1688322	1688837	515	non-essential	non-essential	non-essential	non-essential	essential	non-essential
1680	ydcZ	STM14_1926	1688837	1689286	449	non-essential	non-essential	non-essential	non-essential	essential	non-essential
1681	ydcY	STM14_1927	1689291	1689524	233	non-essential	non-essential	non-essential	non-essential	essential	non-essential
1682	srfA	STM14_1928	1689748	1691067	1319	non-essential	non-essential	non-essential	non-essential	essential	non-essential
1683	srfB	STM14_1929	1691072	1694053	2981	non-essential	non-essential	non-essential	non-essential	essential	non-essential
1684	srfC	STM14_1930	1694050	1696194	2144	non-essential	non-essential	non-essential	essential	essential	non-essential
1685	ydcX	STM14_1931	1696239	1696502	263	non-essential	non-essential	non-essential	non-essential	essential	non-essential
1686	unnamed_gene_760	STM14_1932	1696602	1696706	104	non-essential	non-essential	essential	non-essential	non-essential	non-essential
1687	unnamed_gene_761	STM14_1933	1696703	1696807	104	non-essential	non-essential	essential	non-essential	non-essential	non-essential
1688	ydcW	STM14_1934	1696811	1698235	1424	non-essential	non-essential	non-essential	non-essential	essential	non-essential
1689	ydcR	STM14_1935	1698371	1699795	1424	non-essential	non-essential	non-essential	non-essential	essential	non-essential
1690	pdgL	STM14_1936	1699931	1700701	770	non-essential	non-essential	non-essential	non-essential	essential	non-essential
1691	ugtL	STM14_1938	1701223	1701621	398	non-essential	non-essential	non-essential	non-essential	essential	non-essential
1692	unnamed_gene_763	STM14_1939	1701681	1701785	104	non-essential	non-essential	essential	non-essential	non-essential	non-essential
1693	sifB	STM14_1940	1702158	1703108	950	non-essential	non-essential	non-essential	non-essential	essential	non-essential
1694	yncJ	STM14_1941	1703382	1703612	230	non-essential	non-essential	non-essential	non-essential	essential	non-essential
1695	ydcP	STM14_1942	1703613	1705577	1964	non-essential	non-essential	non-essential	essential	essential	non-essential
1696	ydcN	STM14_1943	1705656	1706192	536	non-essential	non-essential	non-essential	non-essential	essential	non-essential
1697	unnamed_gene_764	STM14_1944	1706283	1707461	1178	essential	non-essential	non-essential	essential	essential	non-essential
1698	unnamed_gene_765	STM14_1945	1707515	1708183	668	non-essential	non-essential	non-essential	non-essential	essential	non-essential
1699	tehB	STM14_1946	1708339	1708935	596	non-essential	non-essential	non-essential	non-essential	essential	non-essential
1700	tehA	STM14_1947	1708922	1709935	1013	non-essential	non-essential	non-essential	non-essential	essential	non-essential
1701	ydcK	STM14_1948	1710042	1711022	980	non-essential	non-essential	non-essential	non-essential	essential	non-essential
1702	rimL	STM14_1949	1711019	1711558	539	non-essential	non-essential	non-essential	non-essential	essential	non-essential
1703	unnamed_gene_766	STM14_1950	1711642	1711749	107	non-essential	non-essential	essential	non-essential	non-essential	non-essential
1704	unnamed_gene_767	STM14_1951	1711775	1712893	1118	non-essential	non-essential	non-essential	non-essential	essential	non-essential
1705	unnamed_gene_768	STM14_1952	1712890	1713171	281	non-essential	non-essential	non-essential	non-essential	essential	non-essential
1706	unnamed_gene_769	STM14_1953	1713182	1714495	1313	non-essential	non-essential	non-essential	non-essential	essential	non-essential
1707	unnamed_gene_770	STM14_1954	1714509	1715315	806	non-essential	non-essential	non-essential	non-essential	essential	non-essential
1708	unnamed_gene_771	STM14_1955	1715447	1715884	437	non-essential	non-essential	non-essential	non-essential	essential	non-essential
1709	unnamed_gene_772	STM14_1956	1715896	1716528	632	non-essential	non-essential	non-essential	non-essential	essential	non-essential
1710	unnamed_gene_773	STM14_1957	1716544	1717335	791	non-essential	non-essential	non-essential	non-essential	essential	non-essential
1711	unnamed_gene_774	STM14_1958	1717335	1717772	437	non-essential	non-essential	non-essential	non-essential	essential	non-essential
1712	unnamed_gene_777	STM14_1961	1719701	1719814	113	non-essential	non-essential	non-essential	non-essential	essential	non-essential
1713	mdoD	STM14_1962	1719804	1721459	1655	non-essential	non-essential	non-essential	non-essential	essential	non-essential
1714	unnamed_gene_778	STM14_1963	1721679	1723187	1508	non-essential	non-essential	non-essential	non-essential	essential	non-essential
1715	unnamed_gene_779	STM14_1964	1723236	1724579	1343	non-essential	non-essential	non-essential	non-essential	essential	non-essential
1716	ydcI	STM14_1965	1724872	1725795	923	non-essential	non-essential	non-essential	non-essential	essential	non-essential
1717	trg	STM14_1966	1725856	1727481	1625	non-essential	non-essential	non-essential	essential	essential	non-essential
1718	unnamed_gene_780	STM14_1967	1727480	1727695	215	non-essential	non-essential	non-essential	non-essential	essential	non-essential
1719	unnamed_gene_781	STM14_1968	1727650	1728768	1118	non-essential	non-essential	non-essential	non-essential	essential	non-essential
1720	unnamed_gene_782	STM14_1969	1728800	1729075	275	non-essential	non-essential	non-essential	non-essential	essential	non-essential
1721	unnamed_gene_783	STM14_1970	1729598	1729999	401	non-essential	non-essential	non-essential	non-essential	essential	non-essential
1722	unnamed_gene_784	STM14_1971	1730128	1730844	716	essential	non-essential	non-essential	essential	non-essential	non-essential
1723	unnamed_gene_785	STM14_1972	1731028	1731132	104	non-essential	non-essential	essential	non-essential	non-essential	non-essential
1724	unnamed_gene_786	STM14_1973	1731115	1731225	110	non-essential	non-essential	essential	non-essential	non-essential	non-essential
1725	sseJ	STM14_1974	1731270	1732496	1226	non-essential	non-essential	non-essential	essential	essential	non-essential
1726	unnamed_gene_788	STM14_1976	1733662	1733814	152	non-essential	non-essential	essential	non-essential	non-essential	non-essential
1727	unnamed_gene_789	STM14_1977	1733868	1734629	761	non-essential	non-essential	non-essential	non-essential	essential	non-essential
1728	unnamed_gene_790	STM14_1978	1734636	1735283	647	non-essential	non-essential	non-essential	non-essential	essential	non-essential
1729	unnamed_gene_791	STM14_1979	1735308	1736039	731	non-essential	non-essential	non-essential	non-essential	essential	non-essential
1730	unnamed_gene_792	STM14_1980	1736036	1736716	680	non-essential	non-essential	non-essential	non-essential	essential	non-essential
1731	unnamed_gene_793	STM14_1981	1736853	1738403	1550	non-essential	non-essential	non-essential	non-essential	essential	non-essential
1732	unnamed_gene_794	STM14_1982	1738867	1739529	662	non-essential	non-essential	non-essential	non-essential	essential	non-essential
1733	cybB	STM14_1983	1739800	1740330	530	non-essential	non-essential	non-essential	non-essential	essential	non-essential
1734	ydcF	STM14_1984	1740447	1741247	800	non-essential	non-essential	non-essential	non-essential	essential	non-essential
1735	hrpA	STM14_1985	1741311	1745156	3845	non-essential	non-essential	non-essential	non-essential	essential	non-essential
1736	acpD	STM14_1986	1745414	1746019	605	non-essential	non-essential	non-essential	non-essential	essential	non-essential
1737	unnamed_gene_795	STM14_1987	1746016	1746465	449	non-essential	non-essential	non-essential	non-essential	essential	non-essential
1738	ydbL	STM14_1988	1746608	1746931	323	non-essential	non-essential	non-essential	non-essential	essential	non-essential
1739	ynbE	STM14_1989	1746939	1747130	191	non-essential	non-essential	non-essential	non-essential	essential	non-essential
1740	ydbH	STM14_1990	1747130	1749766	2636	non-essential	non-essential	non-essential	non-essential	essential	non-essential
1741	ldhA	STM14_1991	1750006	1750995	989	non-essential	non-essential	non-essential	non-essential	essential	non-essential
1742	hslJ	STM14_1992	1751106	1751516	410	non-essential	non-essential	non-essential	non-essential	essential	non-essential
1743	unnamed_gene_796	STM14_1993	1751560	1751715	155	non-essential	non-essential	non-essential	non-essential	essential	non-essential
1744	unnamed_gene_797	STM14_1994	1751742	1752041	299	non-essential	non-essential	non-essential	non-essential	essential	non-essential
1745	nifJ	STM14_1995	1752102	1755626	3524	non-essential	non-essential	non-essential	non-essential	essential	non-essential
1746	unnamed_gene_798	STM14_1996	1755685	1755894	209	non-essential	non-essential	non-essential	non-essential	essential	non-essential
1747	ynaF	STM14_1997	1756108	1756542	434	non-essential	non-essential	non-essential	non-essential	essential	non-essential
1748	unnamed_gene_799	STM14_1998	1756592	1756930	338	non-essential	non-essential	non-essential	non-essential	essential	non-essential
1749	unnamed_gene_800	STM14_1999	1757094	1757234	140	non-essential	non-essential	non-essential	non-essential	essential	non-essential
1750	ydaO	STM14_2000	1757286	1758221	935	non-essential	non-essential	non-essential	non-essential	essential	non-essential
1751	dbpA	STM14_2001	1758265	1759638	1373	non-essential	non-essential	non-essential	non-essential	essential	non-essential
1752	zntB	STM14_2002	1760125	1761108	983	non-essential	non-essential	non-essential	non-essential	essential	non-essential
1753	unnamed_gene_801	STM14_2003	1761254	1762408	1154	non-essential	non-essential	non-essential	non-essential	essential	non-essential
1754	unnamed_gene_802	STM14_2004	1762419	1762580	161	non-essential	non-essential	non-essential	non-essential	essential	non-essential
1755	ydaL	STM14_2005	1762819	1763382	563	non-essential	non-essential	non-essential	non-essential	essential	non-essential
1756	ogt	STM14_2006	1763640	1764155	515	non-essential	non-essential	non-essential	non-essential	essential	non-essential
1757	fnr	STM14_2007	1764351	1765103	752	non-essential	non-essential	non-essential	non-essential	essential	non-essential
1758	ydaA	STM14_2008	1765254	1766201	947	non-essential	non-essential	non-essential	non-essential	essential	non-essential
1759	ynaJ	STM14_2009	1766256	1766642	386	non-essential	non-essential	non-essential	non-essential	essential	non-essential
1760	unnamed_gene_803	STM14_2011	1767866	1768468	602	non-essential	non-essential	non-essential	non-essential	essential	non-essential
1761	unnamed_gene_804	STM14_2012	1768512	1769198	686	non-essential	non-essential	non-essential	non-essential	essential	non-essential
1762	unnamed_gene_805	STM14_2013	1769226	1769564	338	non-essential	non-essential	non-essential	non-essential	essential	non-essential
1763	unnamed_gene_806	STM14_2014	1769670	1770227	557	non-essential	non-essential	non-essential	non-essential	essential	non-essential
1764	unnamed_gene_807	STM14_2015	1770326	1771156	830	non-essential	non-essential	non-essential	non-essential	essential	non-essential
1765	unnamed_gene_808	STM14_2016	1771177	1773159	1982	non-essential	non-essential	non-essential	non-essential	essential	non-essential
1766	unnamed_gene_809	STM14_2017	1773234	1774079	845	non-essential	non-essential	non-essential	non-essential	essential	non-essential
1767	unnamed_gene_810	STM14_2018	1774373	1775231	858	non-essential	non-essential	non-essential	non-essential	essential	non-essential
1768	unnamed_gene_811	STM14_2020	1776945	1777199	254	non-essential	non-essential	non-essential	non-essential	essential	non-essential
1769	unnamed_gene_812	STM14_2021	1777310	1777900	590	essential	non-essential	non-essential	essential	non-essential	non-essential
1770	unnamed_gene_813	STM14_2022	1777978	1778691	713	non-essential	non-essential	non-essential	non-essential	essential	non-essential
1771	unnamed_gene_814	STM14_2023	1778782	1779651	869	non-essential	non-essential	non-essential	non-essential	essential	non-essential
1772	unnamed_gene_816	STM14_2025	1779925	1780830	905	non-essential	non-essential	non-essential	non-essential	essential	non-essential
1773	unnamed_gene_817	STM14_2026	1780949	1781878	929	non-essential	non-essential	non-essential	non-essential	essential	non-essential
1774	mppA	STM14_2027	1781975	1783588	1613	non-essential	non-essential	non-essential	non-essential	essential	non-essential
1775	ycjI	STM14_2028	1783778	1784506	728	non-essential	non-essential	non-essential	non-essential	essential	non-essential
1776	ycjG	STM14_2029	1784481	1785446	965	non-essential	non-essential	non-essential	non-essential	essential	non-essential
1777	tpx	STM14_2030	1785562	1786068	506	non-essential	non-essential	non-essential	non-essential	essential	non-essential
1778	tyrR	STM14_2033	1786870	1788411	1541	non-essential	non-essential	non-essential	non-essential	essential	non-essential
1779	ycjF	STM14_2034	1788559	1789620	1061	non-essential	non-essential	non-essential	non-essential	essential	non-essential
1780	ycjX	STM14_2035	1789617	1791020	1403	non-essential	non-essential	non-essential	non-essential	essential	non-essential
1781	pspE	STM14_2036	1791163	1791477	314	non-essential	non-essential	non-essential	non-essential	essential	non-essential
1782	pspD	STM14_2037	1791553	1791771	218	non-essential	non-essential	non-essential	non-essential	essential	non-essential
1783	pspC	STM14_2038	1791794	1792153	359	non-essential	non-essential	non-essential	non-essential	essential	non-essential
1784	pspB	STM14_2039	1792153	1792377	224	non-essential	non-essential	non-essential	non-essential	essential	non-essential
1785	pspA	STM14_2040	1792437	1793105	668	non-essential	non-essential	non-essential	non-essential	essential	non-essential
1786	pspF	STM14_2041	1793276	1794256	980	non-essential	non-essential	non-essential	non-essential	essential	non-essential
1787	sapA	STM14_2042	1794368	1796017	1649	essential	non-essential	non-essential	non-essential	essential	non-essential
1788	sapB	STM14_2043	1796014	1796979	965	essential	non-essential	non-essential	non-essential	essential	non-essential
1789	sapC	STM14_2044	1796966	1797856	890	non-essential	non-essential	non-essential	non-essential	essential	non-essential
1790	sapD	STM14_2045	1797856	1798848	992	essential	non-essential	non-essential	essential	non-essential	essential
1791	sapF	STM14_2046	1798850	1799656	806	non-essential	non-essential	non-essential	non-essential	essential	non-essential
1792	unnamed_gene_819	STM14_2047	1799672	1800379	707	non-essential	non-essential	non-essential	non-essential	essential	non-essential
1793	unnamed_gene_820	STM14_2048	1800491	1800637	146	non-essential	non-essential	non-essential	non-essential	essential	non-essential
1794	unnamed_gene_822	STM14_2050	1800846	1802219	1373	non-essential	non-essential	non-essential	non-essential	essential	non-essential
1795	unnamed_gene_823	STM14_2051	1802254	1802433	179	non-essential	non-essential	non-essential	non-essential	essential	non-essential
1796	ycjE	STM14_2052	1802408	1802707	299	non-essential	non-essential	non-essential	non-essential	non-essential	essential
1797	fabI	STM14_2053	1802825	1803613	788	essential	essential	essential	essential	non-essential	essential
1798	unnamed_gene_824	STM14_2054	1803682	1803798	116	non-essential	non-essential	essential	non-essential	non-essential	essential
1799	yciW	STM14_2055	1803813	1804946	1133	non-essential	non-essential	non-essential	non-essential	essential	non-essential
1800	rnb	STM14_2056	1805035	1806969	1934	essential	non-essential	non-essential	non-essential	essential	non-essential
1801	unnamed_gene_825	STM14_2057	1807079	1807216	137	non-essential	non-essential	essential	non-essential	non-essential	non-essential
1802	yciR	STM14_2058	1807231	1809213	1982	non-essential	non-essential	non-essential	non-essential	essential	non-essential
1803	unnamed_gene_826	STM14_2059	1809302	1809514	212	non-essential	non-essential	non-essential	non-essential	essential	non-essential
1804	yciT	STM14_2060	1809601	1810353	752	non-essential	non-essential	non-essential	non-essential	essential	non-essential
1805	unnamed_gene_827	STM14_2061	1810467	1810628	161	non-essential	non-essential	non-essential	non-essential	essential	non-essential
1806	yciH	STM14_2063	1810950	1811276	326	non-essential	non-essential	non-essential	non-essential	essential	non-essential
1807	pyrF	STM14_2064	1811276	1812013	737	non-essential	non-essential	non-essential	essential	essential	non-essential
1808	unnamed_gene_828	STM14_2065	1812029	1812142	113	non-essential	non-essential	non-essential	non-essential	essential	non-essential
1809	yciM	STM14_2066	1812204	1813373	1169	essential	non-essential	non-essential	essential	non-essential	non-essential
1810	yciS	STM14_2067	1813380	1813688	308	non-essential	non-essential	non-essential	non-essential	essential	non-essential
1811	pgpB	STM14_2068	1813838	1814602	764	non-essential	non-essential	non-essential	non-essential	essential	non-essential
1812	ribA	STM14_2069	1814798	1815388	590	essential	essential	essential	essential	non-essential	non-essential
1813	acnA	STM14_2070	1815444	1818119	2675	non-essential	non-essential	non-essential	non-essential	essential	non-essential
1814	unnamed_gene_829	STM14_2071	1818504	1818674	170	non-essential	non-essential	non-essential	non-essential	essential	non-essential
1815	cysB	STM14_2072	1819096	1820070	974	non-essential	non-essential	non-essential	essential	essential	non-essential
1816	unnamed_gene_830	STM14_2073	1820026	1820190	164	non-essential	non-essential	essential	non-essential	non-essential	non-essential
1817	topA	STM14_2075	1820481	1823078	2597	essential	essential	essential	essential	non-essential	essential
1818	unnamed_gene_832	STM14_2076	1823233	1823364	131	non-essential	non-essential	non-essential	non-essential	essential	essential
1819	yciN	STM14_2077	1823481	1823732	251	non-essential	non-essential	non-essential	non-essential	essential	non-essential
1820	sohB	STM14_2078	1823774	1824820	1046	essential	non-essential	non-essential	non-essential	essential	non-essential
1821	unnamed_gene_833	STM14_2079	1824904	1825014	110	non-essential	non-essential	non-essential	non-essential	essential	non-essential
1822	yciK	STM14_2080	1825058	1825819	761	non-essential	non-essential	non-essential	non-essential	essential	non-essential
1823	btuR	STM14_2081	1825816	1826406	590	non-essential	non-essential	non-essential	non-essential	essential	non-essential
1824	yciL	STM14_2082	1826493	1827368	875	non-essential	non-essential	non-essential	non-essential	essential	non-essential
1825	yciO	STM14_2083	1827469	1828089	620	non-essential	non-essential	non-essential	non-essential	essential	non-essential
1826	trpH	STM14_2084	1828097	1828978	881	non-essential	non-essential	non-essential	non-essential	essential	non-essential
1827	trpL	STM14_2085	1829100	1829144	44	non-essential	non-essential	essential	non-essential	non-essential	non-essential
1828	trpE	STM14_2086	1829239	1830801	1562	non-essential	non-essential	non-essential	non-essential	essential	non-essential
1829	trpD	STM14_2087	1830801	1832396	1595	non-essential	non-essential	non-essential	non-essential	essential	non-essential
1830	trpC	STM14_2088	1832400	1833758	1358	non-essential	non-essential	non-essential	essential	essential	non-essential
1831	trpB	STM14_2089	1833768	1834961	1193	non-essential	non-essential	non-essential	non-essential	essential	non-essential
1832	trpA	STM14_2090	1834961	1835767	806	non-essential	non-essential	non-essential	non-essential	essential	non-essential
1833	yciG	STM14_2091	1836247	1836429	182	non-essential	non-essential	non-essential	non-essential	essential	non-essential
1834	yciF	STM14_2092	1836519	1837022	503	non-essential	non-essential	non-essential	non-essential	essential	non-essential
1835	yciE	STM14_2093	1837096	1837602	506	non-essential	non-essential	non-essential	non-essential	essential	non-essential
1836	unnamed_gene_834	STM14_2094	1837622	1838500	878	non-essential	non-essential	non-essential	non-essential	essential	non-essential
1837	ompW	STM14_2095	1838582	1839220	638	non-essential	non-essential	non-essential	non-essential	essential	non-essential
1838	unnamed_gene_835	STM14_2096	1839558	1839962	404	non-essential	non-essential	non-essential	non-essential	essential	non-essential
1839	yciC	STM14_2097	1839988	1840731	743	non-essential	non-essential	non-essential	non-essential	essential	non-essential
1840	yciB	STM14_2098	1840788	1841327	539	non-essential	non-essential	non-essential	non-essential	essential	non-essential
1841	yciA	STM14_2099	1841488	1841889	401	non-essential	non-essential	non-essential	non-essential	essential	non-essential
1842	tonB	STM14_2100	1841949	1842800	851	essential	non-essential	non-essential	essential	non-essential	non-essential
1843	yciI	STM14_2101	1842901	1843197	296	non-essential	non-essential	non-essential	non-essential	essential	non-essential
1844	unnamed_gene_836	STM14_2102	1843241	1843414	173	non-essential	non-essential	non-essential	non-essential	essential	non-essential
1845	cls	STM14_2103	1843557	1845017	1460	non-essential	non-essential	non-essential	non-essential	essential	non-essential
1846	unnamed_gene_837	STM14_2105	1845428	1846264	836	non-essential	non-essential	non-essential	non-essential	essential	non-essential
1847	oppF	STM14_2106	1846312	1847316	1004	non-essential	non-essential	non-essential	non-essential	essential	non-essential
1848	oppD	STM14_2107	1847313	1848320	1007	non-essential	non-essential	non-essential	non-essential	essential	non-essential
1849	oppC	STM14_2108	1848332	1849240	908	non-essential	non-essential	non-essential	non-essential	essential	non-essential
1850	oppB	STM14_2109	1849255	1850175	920	non-essential	non-essential	non-essential	non-essential	essential	non-essential
1851	oppA	STM14_2110	1850297	1851928	1631	non-essential	non-essential	non-essential	non-essential	essential	non-essential
1852	unnamed_gene_838	STM14_2111	1851996	1852310	314	non-essential	non-essential	non-essential	non-essential	essential	non-essential
1853	ychE	STM14_2112	1852693	1853340	647	non-essential	non-essential	non-essential	non-essential	essential	non-essential
1854	adhE	STM14_2113	1853817	1856495	2678	essential	non-essential	non-essential	non-essential	essential	non-essential
1855	tdk_2	STM14_2114	1856692	1857309	617	non-essential	non-essential	non-essential	non-essential	essential	non-essential
1856	unnamed_gene_840	STM14_2117	1858398	1858580	182	non-essential	non-essential	non-essential	non-essential	essential	non-essential
1857	galU	STM14_2118	1858517	1859425	908	essential	essential	essential	essential	non-essential	essential
1858	hnr	STM14_2119	1859628	1860641	1013	essential	essential	non-essential	essential	non-essential	essential
1859	ychK	STM14_2120	1860732	1861637	905	essential	non-essential	non-essential	non-essential	essential	non-essential
1860	ychJ	STM14_2121	1861748	1862206	458	non-essential	non-essential	non-essential	non-essential	essential	non-essential
1861	purU	STM14_2122	1862257	1863099	842	non-essential	non-essential	non-essential	non-essential	essential	non-essential
1862	unnamed_gene_841	STM14_2123	1863160	1863279	119	non-essential	non-essential	essential	non-essential	non-essential	non-essential
1863	tyrT	STM14_2124	1863258	1863342	84	non-essential	non-essential	non-essential	non-essential	essential	non-essential
1864	rtT	STM14_2125	1863372	1863514	142	non-essential	non-essential	non-essential	non-essential	essential	non-essential
1865	tyrV	STM14_2126	1863547	1863631	84	non-essential	non-essential	non-essential	non-essential	essential	non-essential
1866	unnamed_gene_842	STM14_2127	1864415	1865944	1529	non-essential	non-essential	non-essential	non-essential	essential	non-essential
1867	unnamed_gene_843	STM14_2128	1865980	1866144	164	non-essential	non-essential	non-essential	non-essential	essential	non-essential
1868	narI	STM14_2129	1866186	1866863	677	non-essential	non-essential	non-essential	non-essential	essential	non-essential
1869	narJ	STM14_2130	1866863	1867573	710	essential	non-essential	non-essential	non-essential	non-essential	non-essential
1870	narH	STM14_2131	1867570	1869105	1535	non-essential	non-essential	non-essential	non-essential	essential	non-essential
1871	narG	STM14_2132	1869102	1872845	3743	essential	non-essential	non-essential	essential	essential	essential
1872	unnamed_gene_844	STM14_2133	1872924	1873043	119	non-essential	non-essential	non-essential	non-essential	essential	non-essential
1873	narK	STM14_2134	1873233	1874630	1397	non-essential	non-essential	non-essential	non-essential	essential	non-essential
1874	unnamed_gene_845	STM14_2135	1874718	1874903	185	non-essential	non-essential	non-essential	non-essential	essential	non-essential
1875	narX	STM14_2136	1874971	1876767	1796	non-essential	non-essential	non-essential	non-essential	essential	non-essential
1876	narL	STM14_2137	1876760	1877410	650	non-essential	non-essential	non-essential	non-essential	essential	non-essential
1877	ychP	STM14_2138	1877411	1878835	1424	non-essential	non-essential	non-essential	non-essential	essential	non-essential
1878	ychN	STM14_2139	1879012	1879365	353	non-essential	non-essential	non-essential	non-essential	essential	non-essential
1879	chaB	STM14_2140	1879445	1879675	230	non-essential	non-essential	non-essential	non-essential	essential	non-essential
1880	chaA	STM14_2141	1879942	1881042	1100	non-essential	non-essential	non-essential	non-essential	essential	non-essential
1881	kdsA	STM14_2142	1881096	1881950	854	essential	essential	essential	essential	non-essential	essential
1882	ychA	STM14_2143	1881988	1882797	809	essential	essential	non-essential	essential	non-essential	essential
1883	sirC	STM14_2144	1882801	1883190	389	non-essential	non-essential	non-essential	non-essential	essential	non-essential
1884	hemK	STM14_2145	1883187	1884020	833	non-essential	non-essential	non-essential	non-essential	essential	essential
1885	prfA	STM14_2146	1884020	1885102	1082	essential	essential	essential	essential	non-essential	essential
1886	hemA	STM14_2147	1885143	1886399	1256	essential	essential	essential	essential	non-essential	essential
1887	unnamed_gene_846	STM14_2148	1886567	1886695	128	non-essential	non-essential	non-essential	non-essential	essential	non-essential
1888	lolB	STM14_2149	1886713	1887336	623	essential	essential	essential	essential	non-essential	essential
1889	ipk	STM14_2150	1887333	1888184	851	essential	essential	essential	essential	non-essential	essential
1890	unnamed_gene_847	STM14_2151	1888181	1888351	170	non-essential	non-essential	essential	non-essential	non-essential	essential
1891	unnamed_gene_848	STM14_2152	1888329	1888433	104	non-essential	non-essential	essential	non-essential	non-essential	essential
1892	prsA	STM14_2153	1888450	1889397	947	essential	non-essential	non-essential	essential	non-essential	essential
1893	ychM	STM14_2154	1889546	1891207	1661	essential	non-essential	non-essential	non-essential	essential	non-essential
1894	ychH	STM14_2155	1891252	1891530	278	non-essential	non-essential	essential	non-essential	non-essential	non-essential
1895	pth	STM14_2156	1891806	1892390	584	essential	essential	essential	essential	non-essential	essential
1896	ychF	STM14_2157	1892507	1893598	1091	non-essential	non-essential	non-essential	non-essential	essential	non-essential
1897	unnamed_gene_849	STM14_2158	1893588	1893701	113	non-essential	non-essential	non-essential	non-essential	essential	non-essential
1898	unnamed_gene_850	STM14_2159	1893757	1895022	1265	non-essential	non-essential	non-essential	non-essential	essential	non-essential
1899	unnamed_gene_851	STM14_2160	1895293	1895421	128	non-essential	non-essential	non-essential	non-essential	essential	non-essential
1900	unnamed_gene_852	STM14_2161	1895517	1896635	1118	non-essential	non-essential	non-essential	non-essential	essential	non-essential
1901	unnamed_gene_853	STM14_2162	1896632	1898425	1793	non-essential	non-essential	non-essential	non-essential	essential	non-essential
1902	unnamed_gene_854	STM14_2163	1898444	1899175	731	non-essential	non-essential	non-essential	non-essential	essential	non-essential
1903	unnamed_gene_855	STM14_2164	1899172	1899768	596	non-essential	non-essential	non-essential	non-essential	essential	non-essential
1904	unnamed_gene_856	STM14_2165	1899758	1900162	404	non-essential	non-essential	non-essential	non-essential	essential	non-essential
1905	unnamed_gene_857	STM14_2166	1900159	1901007	848	non-essential	non-essential	non-essential	non-essential	essential	non-essential
1906	unnamed_gene_858	STM14_2167	1901082	1902626	1544	non-essential	non-essential	non-essential	non-essential	essential	non-essential
1907	unnamed_gene_859	STM14_2168	1902638	1903774	1136	non-essential	non-essential	non-essential	non-essential	essential	non-essential
1908	unnamed_gene_860	STM14_2169	1903787	1903876	89	non-essential	non-essential	essential	non-essential	non-essential	essential
1909	unnamed_gene_861	STM14_2170	1904220	1905545	1325	non-essential	non-essential	non-essential	non-essential	essential	non-essential
1910	unnamed_gene_862	STM14_2171	1905555	1905662	107	non-essential	non-essential	essential	non-essential	non-essential	non-essential
1911	treA	STM14_2172	1905759	1907471	1712	essential	non-essential	non-essential	non-essential	essential	non-essential
1912	ymgE	STM14_2173	1907534	1907788	254	non-essential	non-essential	non-essential	non-essential	essential	non-essential
1913	ycgR	STM14_2174	1907957	1908691	734	essential	non-essential	non-essential	non-essential	non-essential	non-essential
1914	emtA	STM14_2175	1908705	1909316	611	non-essential	non-essential	non-essential	non-essential	essential	non-essential
1915	ldcA	STM14_2176	1909487	1910401	914	non-essential	non-essential	non-essential	non-essential	essential	non-essential
1916	ycgO	STM14_2177	1910498	1912231	1733	essential	non-essential	non-essential	non-essential	essential	non-essential
1917	dadX	STM14_2178	1912294	1913364	1070	non-essential	non-essential	non-essential	non-essential	essential	non-essential
1918	dadA	STM14_2179	1913378	1914676	1298	non-essential	non-essential	non-essential	non-essential	essential	non-essential
1919	unnamed_gene_863	STM14_2180	1914824	1914934	110	non-essential	non-essential	non-essential	non-essential	essential	non-essential
1920	ycgB	STM14_2181	1915005	1916531	1526	non-essential	non-essential	non-essential	non-essential	essential	non-essential
1921	fadR	STM14_2182	1916578	1917297	719	non-essential	non-essential	non-essential	non-essential	essential	non-essential
1922	nhaB	STM14_2183	1917517	1919061	1544	non-essential	non-essential	non-essential	non-essential	essential	non-essential
1923	dsbB	STM14_2184	1919203	1919733	530	non-essential	non-essential	non-essential	non-essential	essential	non-essential
1924	unnamed_gene_864	STM14_2185	1919842	1920183	341	non-essential	non-essential	non-essential	non-essential	essential	non-essential
1925	unnamed_gene_865	STM14_2186	1920255	1920428	173	non-essential	non-essential	non-essential	non-essential	essential	non-essential
1926	unnamed_gene_866	STM14_2187	1920441	1920557	116	non-essential	non-essential	non-essential	non-essential	essential	non-essential
1927	unnamed_gene_867	STM14_2188	1920620	1920757	137	non-essential	non-essential	non-essential	non-essential	essential	non-essential
1928	unnamed_gene_868	STM14_2189	1920801	1920899	98	non-essential	non-essential	essential	non-essential	non-essential	non-essential
1929	ycgM	STM14_2191	1921648	1922307	659	non-essential	non-essential	non-essential	non-essential	essential	non-essential
1930	ycgL	STM14_2192	1922357	1922689	332	non-essential	non-essential	non-essential	non-essential	essential	non-essential
1931	minC	STM14_2193	1922776	1923483	707	non-essential	non-essential	non-essential	non-essential	essential	essential
1932	minD	STM14_2194	1923507	1924319	812	non-essential	non-essential	non-essential	non-essential	essential	essential
1933	minE	STM14_2195	1924323	1924589	266	non-essential	non-essential	non-essential	non-essential	essential	non-essential
1934	rnd	STM14_2196	1924711	1925838	1127	non-essential	non-essential	non-essential	non-essential	essential	non-essential
1935	fadD	STM14_2199	1926624	1928309	1685	non-essential	non-essential	non-essential	non-essential	essential	non-essential
1936	unnamed_gene_870	STM14_2200	1928329	1928535	206	non-essential	non-essential	essential	non-essential	non-essential	non-essential
1937	slp	STM14_2201	1928514	1929095	581	non-essential	non-essential	non-essential	non-essential	essential	non-essential
1938	yeaZ	STM14_2202	1929167	1929862	695	essential	essential	essential	essential	non-essential	essential
1939	yoaA	STM14_2203	1929920	1931830	1910	essential	non-essential	non-essential	non-essential	essential	non-essential
1940	yoaB	STM14_2204	1931961	1932305	344	non-essential	non-essential	non-essential	non-essential	essential	non-essential
1941	yoaH	STM14_2205	1932311	1932490	179	non-essential	non-essential	essential	non-essential	non-essential	non-essential
1942	pabB	STM14_2206	1932571	1933935	1364	non-essential	non-essential	non-essential	essential	essential	non-essential
1943	yeaB	STM14_2207	1933939	1934517	578	non-essential	non-essential	non-essential	non-essential	essential	non-essential
1944	sdaA	STM14_2208	1934781	1936145	1364	non-essential	non-essential	non-essential	non-essential	essential	non-essential
1945	unnamed_gene_871	STM14_2209	1936181	1937884	1703	non-essential	non-essential	non-essential	non-essential	essential	non-essential
1946	yoaE	STM14_2210	1937906	1939465	1559	non-essential	non-essential	non-essential	non-essential	essential	non-essential
1947	unnamed_gene_872	STM14_2211	1939453	1939788	335	non-essential	non-essential	non-essential	non-essential	essential	non-essential
1948	manX	STM14_2212	1939938	1940906	968	non-essential	non-essential	non-essential	non-essential	essential	non-essential
1949	manY	STM14_2213	1940959	1941759	800	non-essential	non-essential	non-essential	non-essential	essential	non-essential
1950	manZ	STM14_2214	1941763	1942623	860	non-essential	non-essential	non-essential	non-essential	essential	non-essential
1951	unnamed_gene_873	STM14_2215	1942681	1943139	458	non-essential	non-essential	non-essential	non-essential	essential	non-essential
1952	yebN	STM14_2216	1943495	1944115	620	non-essential	non-essential	non-essential	non-essential	essential	non-essential
1953	rrmA	STM14_2217	1944112	1944921	809	non-essential	non-essential	non-essential	non-essential	essential	non-essential
1954	unnamed_gene_874	STM14_2218	1944987	1946732	1745	essential	non-essential	non-essential	essential	essential	non-essential
1955	unnamed_gene_875	STM14_2219	1946749	1946859	110	non-essential	non-essential	essential	non-essential	non-essential	non-essential
1956	cspC	STM14_2220	1946952	1947161	209	non-essential	non-essential	non-essential	non-essential	essential	non-essential
1957	yobF	STM14_2221	1947174	1947317	143	non-essential	non-essential	non-essential	non-essential	essential	non-essential
1958	unnamed_gene_876	STM14_2222	1947434	1947541	107	non-essential	non-essential	non-essential	non-essential	essential	non-essential
1959	unnamed_gene_877	STM14_2223	1947556	1947696	140	non-essential	non-essential	non-essential	non-essential	essential	non-essential
1960	unnamed_gene_878	STM14_2224	1947624	1947740	116	non-essential	non-essential	non-essential	non-essential	essential	non-essential
1961	unnamed_gene_879	STM14_2225	1947966	1948253	287	non-essential	non-essential	non-essential	non-essential	essential	non-essential
1962	yobG	STM14_2226	1948324	1948467	143	non-essential	non-essential	non-essential	non-essential	essential	non-essential
1963	kdgR	STM14_2228	1949076	1949867	791	non-essential	non-essential	non-essential	non-essential	essential	non-essential
1964	unnamed_gene_881	STM14_2229	1949871	1949978	107	non-essential	non-essential	essential	non-essential	non-essential	non-essential
1965	unnamed_gene_882	STM14_2230	1950043	1951416	1373	non-essential	non-essential	non-essential	non-essential	essential	non-essential
1966	htpX	STM14_2231	1951464	1952345	881	non-essential	non-essential	non-essential	non-essential	essential	non-essential
1967	prc	STM14_2232	1952539	1954587	2048	non-essential	non-essential	non-essential	non-essential	essential	non-essential
1968	proQ	STM14_2233	1954607	1955293	686	non-essential	non-essential	non-essential	non-essential	essential	non-essential
1969	yebR	STM14_2234	1955391	1955975	584	non-essential	non-essential	non-essential	non-essential	essential	non-essential
1970	yebS	STM14_2235	1956017	1957300	1283	non-essential	non-essential	non-essential	non-essential	essential	non-essential
1971	unnamed_gene_883	STM14_2236	1957263	1959902	2639	essential	non-essential	non-essential	non-essential	essential	non-essential
1972	yebU	STM14_2237	1959980	1961419	1439	non-essential	non-essential	non-essential	non-essential	essential	non-essential
1973	unnamed_gene_884	STM14_2238	1961391	1961522	131	non-essential	non-essential	non-essential	non-essential	essential	non-essential
1974	unnamed_gene_885	STM14_2239	1961534	1961773	239	non-essential	non-essential	non-essential	non-essential	essential	non-essential
1975	yebW	STM14_2240	1961884	1962075	191	non-essential	non-essential	non-essential	non-essential	essential	non-essential
1976	pphA	STM14_2241	1962094	1962762	668	non-essential	non-essential	non-essential	non-essential	essential	non-essential
1977	unnamed_gene_887	STM14_2243	1963183	1963311	128	non-essential	non-essential	non-essential	non-essential	essential	non-essential
1978	sopE2	STM14_2244	1963417	1964139	722	non-essential	non-essential	non-essential	non-essential	essential	non-essential
1979	unnamed_gene_888	STM14_2245	1964429	1964551	122	non-essential	non-essential	essential	non-essential	non-essential	non-essential
1980	unnamed_gene_889	STM14_2246	1964644	1964787	143	non-essential	non-essential	non-essential	non-essential	essential	non-essential
1981	unnamed_gene_890	STM14_2247	1964823	1965218	395	non-essential	non-essential	non-essential	non-essential	essential	non-essential
1982	unnamed_gene_891	STM14_2248	1965548	1966024	476	non-essential	non-essential	non-essential	non-essential	essential	non-essential
1983	unnamed_gene_892	STM14_2249	1966412	1966831	419	non-essential	non-essential	non-essential	non-essential	essential	non-essential
1984	unnamed_gene_893	STM14_2250	1966960	1967154	194	non-essential	non-essential	non-essential	non-essential	essential	non-essential
1985	unnamed_gene_894	STM14_2251	1967201	1967470	269	non-essential	non-essential	non-essential	non-essential	essential	non-essential
1986	pagO	STM14_2256	1970912	1971826	914	non-essential	non-essential	non-essential	non-essential	essential	non-essential
1987	unnamed_gene_897	STM14_2257	1971959	1972117	158	non-essential	non-essential	non-essential	non-essential	essential	non-essential
1988	unnamed_gene_898	STM14_2258	1972127	1972741	614	non-essential	non-essential	non-essential	non-essential	essential	non-essential
1989	unnamed_gene_902	STM14_2263	1973981	1974151	170	non-essential	non-essential	non-essential	non-essential	essential	non-essential
1990	pagK	STM14_2265	1974584	1974784	200	non-essential	non-essential	non-essential	non-essential	essential	non-essential
1991	unnamed_gene_904	STM14_2267	1975917	1976180	263	non-essential	non-essential	non-essential	non-essential	essential	non-essential
1992	unnamed_gene_905	STM14_2268	1976235	1976423	188	non-essential	non-essential	essential	non-essential	non-essential	non-essential
1993	unnamed_gene_907	STM14_2270	1976705	1976878	173	non-essential	non-essential	non-essential	non-essential	essential	non-essential
1994	unnamed_gene_908	STM14_2271	1976808	1976927	119	non-essential	non-essential	non-essential	non-essential	essential	non-essential
1995	unnamed_gene_909	STM14_2272	1976912	1977445	533	non-essential	non-essential	non-essential	non-essential	essential	non-essential
1996	unnamed_gene_910	STM14_2273	1977499	1977786	287	non-essential	non-essential	non-essential	non-essential	essential	non-essential
1997	unnamed_gene_911	STM14_2274	1977760	1978413	653	non-essential	non-essential	non-essential	non-essential	essential	non-essential
1998	unnamed_gene_912	STM14_2276	1979312	1979440	128	non-essential	non-essential	essential	non-essential	non-essential	non-essential
1999	unnamed_gene_913	STM14_2277	1979524	1979643	119	non-essential	non-essential	essential	non-essential	non-essential	non-essential
[truncated: 2,763 more rows]
